# Supplementary material for: The relationship between paternal education, self-esteem, resilience, future orientation, and career aspirations
Source: PLoS One. 2020 Dec 8;15(12):e0243283. doi: 10.1371/journal.pone.0243283 (PMC7723283; doi:10.1371/journal.pone.0243283)
Supplement: S1 Dataset — (XLSX) [file pone.0243283.s002.xlsx]

## Sheet: 02_Dataset-Career Aspiration
Gender	EduFather	EduMother	CAS1	CAS2_R	CAS3	CAS4_R	CAS5	CAS6	CAS7	CAS8	CAS9	CAS10	CAS11	CAS12_R	CAS13	CAS14	CAS15	CAS16	CAS17	CAS18	CAS19	CAS20_R	CAS21	CAS22_R	CAS23	CAS24	FUTURE1	FUTURE2	FUTURE3	FUTURE4	FUTURE5	FUTURE6	FUTURE7	FUTURE8	FUTURE9	FUTURE10	FUTURE11	Resilience1	Resilience2	Resilience3	Resilience4	Resilience5	Resilience6	Resilience7	Resilience8	SELF1	SElF2_R	SELF3	SELF4
FEMALE	HIGH SCHOOL	Don't Know	4	0	4	1	0	3	4	4	4	3	4	2	2	4	4	1	2	4	2	3	3	0	4	3	5	5	5	5	5	5	5	5	5	5	4	5	5	1	4	5	3	5	5	4	2	2	3
MALE	HIGH SCHOOL	Don't Know	2	4	2	2	1	2	3	2	2	2	2	1	2	2	2	3	3	3	3	4	3	2	2	2	3	3	3	3	3	3	3	3	3	3	3	4	4	4	4	4	4	4	5	4	1	4	3
FEMALE	BACHELOR	Don't Know	1	1	3	1	1	2	2	3	2	3	2	1	3	3	2	3	2	2	2	3	2	1	2	2	4	3	3	4	4	4	3	5	4	4	3	3	3	2	3	3	3	3	4	3	2	3	4
FEMALE	BACHELOR	Don't Know	1	2	3	3	0	2	2	2	3	3	3	3	2	3	2	3	2	3	2	4	2	3	3	2	3	3	3	4	3	4	3	4	4	3	4	3	3	2	2	4	3	2	3	2	2	2	2
FEMALE	BACHELOR	Don't Know	3	3	2	2	1	2	2	3	2	3	3	2	2	2	3	2	3	2	3	4	2	2	3	3	4	4	4	4	4	4	4	4	4	4	4	4	4	3	3	4	4	4	4	3	2	3	3
MALE	BACHELOR	Don't Know	4	0	4	0	4	4	4	4	4	4	4	0	4	4	4	4	4	4	4	0	4	0	4	4	5	5	5	5	5	5	5	5	5	5	5	5	5	5	5	5	5	5	5	4	1	4	4
FEMALE	MASTER	Don't Know	3	2	2	3	0	4	3	3	4	3	4	1	2	2	2	4	2	3	3	4	2	3	3	2	4	3	4	2	5	3	4	3	3	3	3	5	5	3	2	3	2	2	3	4	3	3	3
FEMALE	PRIMARY SCHOOL	BACHELOR	2	3	4	3	3	2	3	3	3	4	4	4	3	3	3	4	4	3	3	1	3	4	3	3	3	4	4	4	3	4	2	4	4	2	4	3	4	3	2	3	4	4	3	3	3	2	3
FEMALE	PRIMARY SCHOOL	BACHELOR	3	2	3	3	1	4	3	3	4	3	2	3	3	2	3	4	3	4	2	4	2	3	3	4	5	4	4	4	5	4	3	4	4	4	4	3	4	3	4	4	4	4	5	3	4	3	3
FEMALE	PRIMARY SCHOOL	BACHELOR	3	2	3	3	3	2	3	2	2	3	2	4	2	2	2	3	3	2	2	3	3	3	1	2	4	3	4	3	5	4	4	4	4	3	4	4	4	3	4	4	4	4	5	3	4	3	3
FEMALE	PRIMARY SCHOOL	BACHELOR	4	4	4	3	4	4	4	3	3	3	4	3	3	2	4	3	3	3	3	3	4	2	4	4	5	4	4	5	5	5	3	4	3	3	4	4	4	4	4	3	4	4	4	3	2	3	3
FEMALE	SECONDARY SCHOOL	BACHELOR	3	4	3	2	4	4	3	4	3	3	3	3	3	3	3	3	3	3	3	3	3	4	3	3	4	3	4	4	4	4	4	3	5	3	3	3	4	3	3	3	3	4	4	3	3	2	3
MALE	HIGH SCHOOL	BACHELOR	3	2	4	3	3	4	4	4	4	3	3	3	1	4	4	3	4	3	4	4	4	3	3	4	4	4	5	5	4	5	4	4	5	4	3	5	4	3	4	4	4	2	2	3	4	3	4
FEMALE	HIGH SCHOOL	BACHELOR	3	4	3	2	1	4	4	4	4	4	4	2	3	4	4	3	3	3	3	4	3	4	4	3	5	5	4	3	4	3	4	4	4	3	3	3	4	3	3	4	4	4	3	3	3	3	4
FEMALE	HIGH SCHOOL	BACHELOR	3	1	4	4	2	4	3	2	4	4	3	4	3	3	3	3	4	4	4	4	4	4	3	4	4	4	5	5	4	5	3	4	4	4	4	4	4	4	4	3	4	4	4	3	4	3	4
FEMALE	HIGH SCHOOL	BACHELOR	3	4	2	3	2	2	2	2	3	3	3	3	3	3	3	3	3	3	3	3	3	3	3	3	3	3	3	3	3	4	4	4	3	4	3	5	3	4	4	4	4	4	4	3	2	3	3
FEMALE	TRAINING FOR CAREER-PATH	BACHELOR	4	4	4	4	4	4	4	4	3	4	4	4	3	4	4	4	3	4	4	4	4	4	4	4	5	5	5	4	5	5	5	5	5	4	5	4	4	4	3	4	4	5	5	3	3	3	4
FEMALE	TVET CERTIFICATE	BACHELOR	3	2	3	4	4	4	4	4	4	4	4	4	4	4	3	4	4	4	4	4	4	4	4	4	4	5	5	5	5	4	4	5	5	5	5	5	4	5	4	4	4	5	5	3	4	4	3
FEMALE	TVET CERTIFICATE	BACHELOR	4	3	4	3	1	4	4	1	4	4	3	3	2	3	2	3	2	4	4	3	2	4	3	1	5	4	5	4	4	5	5	4	4	4	4	3	4	3	3	4	3	3	3	3	2	3	3
MALE	BACHELOR	BACHELOR	4	4	4	3	4	3	4	4	3	4	3	3	4	3	3	4	4	4	1	4	3	3	3	2	4	4	3	4	3	4	4	5	4	3	3	3	3	3	3	4	4	4	4	3	3	3	4
MALE	BACHELOR	BACHELOR	4	4	4	4	4	3	3	3	4	3	3	4	3	3	4	4	4	4	4	4	3	4	4	4	3	4	4	3	3	4	2	4	4	3	3	4	4	4	3	3	3	4	4	3	3	2	3
FEMALE	BACHELOR	BACHELOR	2	4	3	3	3	3	3	3	3	3	3	4	3	3	3	3	3	3	3	4	3	4	3	3	4	4	4	4	4	4	3	4	4	5	5	4	4	4	5	4	5	4	4	3	4	3	3
MALE	BACHELOR	BACHELOR	3	3	4	2	2	4	3	3	3	2	2	3	2	3	3	3	3	3	3	3	2	3	3	4	4	5	4	4	3	3	4	4	3	4	4	5	3	4	4	4	3	4	5	3	2	3	4
FEMALE	BACHELOR	BACHELOR	3	3	2	1	2	2	2	2	2	3	3	3	1	2	3	3	4	3	2	4	2	3	3	3	4	4	5	5	4	4	2	4	4	5	4	3	4	3	4	4	5	4	4	3	3	3	3
MALE	BACHELOR	BACHELOR	2	3	3	4	2	4	4	4	4	4	4	4	3	4	4	4	3	4	4	4	1	2	3	4	4	3	4	5	4	3	4	3	3	4	3	3	4	3	3	4	5	4	4	4	4	4	3
MALE	BACHELOR	BACHELOR	4	3	4	4	4	3	4	4	4	3	4	2	4	4	4	4	4	4	4	4	4	4	4	4	3	4	5	5	3	5	5	4	4	4	4	4	1	4	5	5	5	1	5	4	1	3	4
FEMALE	BACHELOR	BACHELOR	3	4	4	4	4	4	3	4	4	3	3	3	3	3	4	3	3	4	3	3	3	4	2	3	4	2	3	4	4	4	4	3	3	4	4	4	4	3	4	4	4	4	5	3	3	3	3
MALE	BACHELOR	BACHELOR	4	3	2	4	3	3	4	4	4	4	2	4	4	4	4	3	3	4	3	3	4	3	2	3	4	2	3	4	4	4	3	3	4	4	4	3	4	3	4	4	4	4	5	3	3	3	3
MALE	BACHELOR	BACHELOR	2	4	3	4	2	2	4	3	3	3	3	3	3	3	3	2	3	4	4	3	3	3	3	3	4	4	3	4	5	4	3	4	4	5	5	3	3	2	3	4	4	4	3	3	4	3	3
FEMALE	BACHELOR	BACHELOR	2	4	4	4	3	4	4	2	4	3	3	4	3	4	4	4	4	4	4	3	4	4	4	4	4	4	5	4	4	5	3	4	4	4	4	4	4	4	3	4	4	4	5	3	3	3	4
MALE	BACHELOR	BACHELOR	4	4	4	4	3	3	4	4	4	4	3	2	4	4	4	4	4	4	4	3	3	4	4	4	5	4	5	5	4	4	2	4	4	5	4	5	5	4	5	4	4	4	5	4	4	4	3
MALE	BACHELOR	BACHELOR	3	2	2	2	2	3	2	3	3	3	2	2	2	1	3	2	3	2	2	4	3	3	3	2	4	4	3	4	3	3	2	3	4	4	3	3	4	3	4	4	3	4	4	3	3	3	4
MALE	BACHELOR	BACHELOR	3	4	4	4	4	4	4	4	4	3	3	2	4	3	4	3	4	4	3	4	4	4	3	4	4	4	4	5	4	3	4	5	5	2	3	5	5	4	4	3	5	3	3	3	1	3	4
FEMALE	BACHELOR	BACHELOR	4	4	3	3	3	4	3	3	3	4	4	4	4	4	4	4	3	3	3	4	4	3	4	4	5	3	4	4	3	3	2	4	4	4	4	4	5	4	3	4	4	3	4	3	4	3	3
MALE	BACHELOR	BACHELOR	4	3	4	4	3	4	4	2	4	4	3	4	4	4	4	4	4	4	4	3	3	3	4	4	5	3	5	5	4	5	3	4	4	3	4	5	5	3	4	3	4	5	4	4	4	3	3
FEMALE	BACHELOR	BACHELOR	2	3	3	3	3	3	4	2	3	3	3	3	4	3	4	4	3	4	3	4	4	3	4	2	3	4	3	3	4	2	4	4	4	3	4	4	3	2	3	3	4	4	4	2	3	1	3
FEMALE	BACHELOR	BACHELOR	3	2	3	3	2	3	4	4	4	3	3	3	3	4	4	4	3	3	4	3	3	4	3	2	4	4	3	3	3	4	4	4	4	3	3	3	4	3	3	3	3	4	3	3	3	3	3
FEMALE	BACHELOR	BACHELOR	3	4	3	4	3	3	2	4	4	4	3	4	3	2	3	4	3	3	3	4	4	4	4	3	4	5	4	4	3	4	5	4	4	4	5	5	4	3	4	5	5	5	4	3	3	3	4
MALE	BACHELOR	BACHELOR	3	4	3	4	3	3	4	4	3	4	4	4	3	3	3	4	3	4	4	4	4	4	4	4	3	4	5	5	5	4	3	4	4	5	4	3	4	2	3	4	3	4	4	3	2	4	3
FEMALE	BACHELOR	BACHELOR	4	4	4	4	4	4	3	4	4	4	4	4	3	4	3	3	4	4	4	4	4	4	3	3	5	5	5	5	5	4	5	5	4	5	4	4	5	3	3	4	4	4	5	3	3	3	4
MALE	MASTER	BACHELOR	4	4	4	4	3	2	4	3	3	4	3	4	3	3	4	4	3	3	2	4	4	4	3	4	4	3	5	3	3	4	3	4	5	5	5	4	5	4	4	4	4	3	5	3	4	3	4
FEMALE	MASTER	BACHELOR	3	3	4	2	4	4	4	4	4	3	3	3	3	3	3	3	3	3	3	4	3	4	4	3	4	5	5	4	5	3	4	5	5	3	4	4	4	5	4	5	3	5	3	3	2	2	4
MALE	MASTER	BACHELOR	4	3	1	3	4	2	2	4	4	4	4	4	4	3	4	3	3	4	4	4	3	3	4	4	4	4	4	3	5	4	4	3	5	3	4	5	4	4	3	4	4	4	3	4	3	2	3
FEMALE	MASTER	BACHELOR	3	3	4	4	3	4	4	4	3	3	0	3	4	4	3	3	4	4	0	2	0	2	4	4	5	5	5	5	5	5	3	5	5	5	4	4	5	4	4	5	4	5	5	4	3	3	3
FEMALE	PHD	BACHELOR	3	4	3	4	3	3	3	3	3	3	3	2	3	3	3	3	4	3	4	4	4	4	3	3	3	4	5	5	5	4	4	4	3	5	5	3	3	3	3	3	3	2	2	3	3	3	3
FEMALE	Don't Know	BACHELOR	3	4	3	3	3	4	3	3	3	3	3	4	4	3	3	3	3	4	3	4	3	3	2	3	4	3	4	4	4	4	3	4	3	3	3	3	3	3	3	3	4	3	3	3	3	4	3
MALE	Don't Know	BACHELOR	0	3	4	1	2	3	3	4	3	3	3	1	2	3	3	3	3	2	3	1	3	1	2	2	2	4	5	5	5	4	4	2	3	5	4	3	4	3	2	4	4	3	3	3	2	3	4
FEMALE	PRIMARY SCHOOL	BACHELOR	2	4	1	4	0	1	2	1	2	3	3	4	3	3	2	2	2	2	3	4	2	4	2	2	4	3	4	2	3	4	3	4	3	3	4	4	3	3	4	3	3	4	4	3	3	3	3
FEMALE	HIGH SCHOOL	BACHELOR	2	4	2	2	1	2	4	3	3	3	2	2	2	3	3	3	3	3	3	2	3	2	3	3	4	4	5	4	4	4	3	4	4	4	3	3	3	3	3	4	4	3	3	4	4	3	3
FEMALE	HIGH SCHOOL	BACHELOR	0	4	4	1	1	2	4	2	1	4	2	1	0	3	4	4	3	4	4	3	3	3	3	4	5	4	5	5	5	5	4	5	5	5	5	5	5	3	4	5	5	5	5	4	4	3	4
FEMALE	HIGH SCHOOL	BACHELOR	1	2	2	1	2	3	3	2	3	4	4	1	3	4	2	3	3	3	3	4	4	4	3	1	5	5	4	4	5	5	5	4	4	3	4	4	4	3	3	4	3	4	4	3	1	2	2
MALE	HIGH SCHOOL	BACHELOR	4	4	4	2	2	4	3	3	3	4	3	2	3	3	3	3	2	2	2	3	4	3	2	3	4	4	4	4	4	4	4	4	4	4	4	3	4	3	3	3	3	3	3	3	3	3	4
FEMALE	HIGH SCHOOL	BACHELOR	2	3	3	3	1	2	2	1	2	3	3	3	3	1	2	3	3	2	2	4	1	2	2	1	3	3	4	3	4	4	2	4	3	3	3	4	3	2	3	3	3	4	3	3	3	2	3
FEMALE	HIGH SCHOOL	BACHELOR	3	2	2	1	2	3	3	4	4	3	3	2	3	3	3	2	3	2	2	4	3	2	2	3	5	5	4	4	5	5	5	5	5	4	5	3	3	3	4	3	3	4	4	3	2	3	3
FEMALE	HIGH SCHOOL	BACHELOR	2	2	3	2	3	3	3	3	3	2	2	2	2	2	3	3	3	3	2	3	3	3	3	3	4	4	3	4	4	4	4	4	5	4	3	3	3	3	2	3	3	3	3	2	2	2	3
FEMALE	HIGH SCHOOL	BACHELOR	2	2	1	2	2	2	2	2	1	2	2	2	2	2	2	2	2	1	2	4	3	4	2	3	2	5	5	4	3	5	2	4	3	5	5	1	1	1	1	2	2	1	1	1	1	2	3
MALE	HIGH SCHOOL	BACHELOR	2	2	3	2	2	2	2	2	2	3	2	2	2	3	2	2	3	2	2	3	2	2	2	2	4	4	4	4	5	4	3	4	3	5	4	4	3	3	3	4	3	3	3	4	3	3	3
MALE	TVET CERTIFICATE	BACHELOR	3	0	4	2	2	2	4	3	3	4	3	2	4	4	3	4	3	4	4	4	1	4	2	2	3	3	4	4	3	2	1	4	3	1	5	5	5	5	5	5	5	5	5	3	4	2	4
MALE	TVET CERTIFICATE	BACHELOR	1	3	4	2	2	4	2	3	3	3	4	2	2	2	3	2	2	2	2	3	4	2	2	4	3	4	4	3	3	3	3	3	5	3	3	3	3	3	4	3	3	3	3	1	3	3	2
MALE	TVET CERTIFICATE	BACHELOR	3	3	2	3	3	3	3	3	3	3	3	2	3	3	3	3	3	3	3	3	4	3	4	4	5	3	5	5	5	5	5	5	5	5	5	5	5	5	5	5	5	5	5	4	2	3	3
MALE	TVET CERTIFICATE	BACHELOR	3	3	4	3	2	3	4	4	4	3	2	2	3	4	3	3	3	3	3	3	3	3	2	4	4	4	4	4	5	4	4	5	4	4	4	4	3	4	3	4	4	4	4	4	4	3	4
FEMALE	TVET CERTIFICATE	BACHELOR	1	3	3	3	1	4	4	4	4	4	2	2	2	2	2	2	2	3	3	4	3	4	3	3	4	5	4	5	5	5	5	5	4	4	5	3	4	3	3	5	3	5	5	3	2	4	3
MALE	TVET CERTIFICATE	BACHELOR	2	2	3	1	1	4	2	3	3	4	2	1	3	3	3	3	3	4	4	1	3	1	2	2	3	4	3	3	4	4	2	2	3	2	1	5	4	3	4	4	4	4	5	4	1	4	4
FEMALE	TVET CERTIFICATE	BACHELOR	2	3	1	3	2	2	2	2	2	2	2	3	2	2	1	2	2	1	1	3	1	3	2	2	3	2	3	3	3	3	2	2	3	3	2	3	3	3	2	3	3	3	3	3	3	2	2
FEMALE	TVET CERTIFICATE	BACHELOR	3	2	2	3	3	2	3	3	3	3	4	2	1	3	2	2	2	3	3	3	2	3	2	2	4	4	4	4	3	4	3	4	4	3	4	4	3	3	3	3	3	4	2	3	1	3	3
FEMALE	BACHELOR	BACHELOR	0	1	1	2	1	1	1	3	2	4	2	2	4	3	2	2	4	2	2	4	3	2	2	2	2	4	4	5	4	4	3	4	4	5	3	2	5	3	4	4	4	3	2	3	2	4	3
MALE	BACHELOR	BACHELOR	2	2	2	2	1	2	2	2	2	2	2	2	2	2	2	2	2	3	2	3	2	2	2	2	4	3	4	3	3	4	3	3	3	4	4	4	4	3	3	4	4	3	4	3	3	3	3
MALE	BACHELOR	BACHELOR	2	1	2	3	2	4	4	3	2	4	3	3	1	3	3	2	2	3	2	3	3	2	3	3	5	5	5	5	4	4	3	4	4	5	5	4	5	4	4	4	4	5	5	1	2	3	3
MALE	BACHELOR	BACHELOR	3	2	2	2	2	4	4	4	3	2	2	2	2	2	3	2	3	3	4	3	4	1	3	3	5	3	5	3	4	4	4	5	5	5	3	5	5	3	4	3	4	5	4	3	3	3	3
MALE	BACHELOR	BACHELOR	4	4	4	4	2	3	4	4	4	4	3	4	3	4	4	4	4	4	3	4	4	4	3	4	5	4	2	3	3	4	4	4	5	3	3	5	5	5	5	5	5	5	5	4	1	4	3
FEMALE	BACHELOR	BACHELOR	2	2	2	2	3	3	3	4	4	3	3	2	2	3	2	2	3	3	4	4	2	2	2	2	4	5	4	4	4	4	5	5	4	4	5	3	3	3	4	3	3	4	3	3	2	2	3
MALE	BACHELOR	BACHELOR	2	3	2	3	4	3	3	4	4	3	3	3	3	3	3	2	4	3	2	4	4	4	3	4	5	4	4	5	5	5	3	4	5	5	4	4	4	4	3	4	5	5	3	4	4	3	3
MALE	BACHELOR	BACHELOR	2	2	3	2	3	2	2	3	2	2	2	2	2	2	3	2	2	2	2	4	3	4	2	3	4	3	4	3	4	4	3	4	3	3	3	3	3	3	4	5	3	3	4	3	3	3	3
MALE	BACHELOR	BACHELOR	2	1	4	2	3	3	4	4	3	4	3	2	2	3	4	2	4	0	3	3	0	2	0	3	2	5	4	4	3	2	3	5	4	2	3	5	4	4	2	2	4	3	5	2	2	2	3
MALE	BACHELOR	BACHELOR	2	2	2	1	1	2	2	3	2	3	2	2	2	2	2	3	2	2	2	3	2	2	2	2	3	4	4	4	4	3	4	4	4	4	5	3	3	3	3	4	3	4	3	3	2	3	3
MALE	BACHELOR	BACHELOR	2	4	4	2	4	2	4	4	4	3	1	2	3	3	3	2	0	1	2	4	4	4	1	4	5	5	5	5	5	5	5	5	5	5	5	5	5	5	5	5	5	5	5	3	1	2	2
MALE	BACHELOR	BACHELOR	0	2	2	2	0	2	3	3	3	2	2	1	2	1	2	1	1	2	3	1	2	1	2	3	3	4	5	5	4	3	2	3	3	4	3	2	2	3	4	3	3	3	3	3	3	3	4
MALE	BACHELOR	BACHELOR	1	2	2	2	2	2	2	3	3	2	2	2	2	2	2	2	2	2	2	2	2	2	3	3	3	3	4	3	3	3	3	4	3	3	4	3	2	3	3	3	3	3	3	3	3	3	3
MALE	BACHELOR	BACHELOR	2	2	2	4	1	1	1	1	2	2	2	2	2	2	2	2	2	2	2	2	2	2	2	2	4	3	4	3	4	4	5	4	4	4	4	3	3	3	3	4	3	1	2	3	1	3	4
FEMALE	BACHELOR	BACHELOR	2	3	4	3	2	3	4	3	3	2	2	3	3	3	3	3	2	4	2	0	0	1	3	3	4	3	4	4	4	3	5	4	4	4	5	4	4	4	4	4	3	4	4	3	2	3	3
FEMALE	BACHELOR	BACHELOR	2	2	3	1	1	2	2	3	3	3	2	2	2	2	2	2	2	3	3	4	3	2	4	2	4	5	5	5	4	3	5	5	5	5	3	3	4	1	3	5	1	1	3	4	3	3	4
FEMALE	BACHELOR	BACHELOR	4	4	4	1	1	2	4	4	3	4	3	0	3	3	3	3	3	4	4	3	2	1	2	1	3	4	3	3	3	3	2	4	4	4	4	3	3	3	3	4	3	3	3	3	3	2	2
FEMALE	BACHELOR	BACHELOR	4	4	4	4	3	2	3	2	3	3	2	3	4	2	4	2	4	2	2	1	4	3	2	4	4	4	4	5	4	4	5	5	5	4	5	3	4	3	3	5	5	5	4	3	4	3	4
FEMALE	BACHELOR	BACHELOR	1	2	2	3	3	3	3	3	2	2	3	3	2	2	2	2	2	2	1	2	3	2	2	3	4	4	4	4	4	4	4	4	4	4	4	4	3	2	3	3	3	3	3	2	2	2	3
MALE	BACHELOR	BACHELOR	0	4	2	4	1	2	3	3	2	4	2	4	3	2	3	2	1	1	2	4	3	3	1	4	4	5	5	4	4	4	3	4	3	3	4	2	5	3	4	4	3	4	2	3	2	2	3
MALE	BACHELOR	BACHELOR	4	3	3	3	0	3	1	3	3	3	2	2	2	2	2	2	3	3	2	2	3	2	2	3	2	3	3	3	3	3	3	4	4	4	4	4	4	3	4	3	4	4	4	3	2	3	3
MALE	BACHELOR	BACHELOR	2	2	3	2	2	2	3	3	3	3	3	3	3	3	3	2	3	2	3	3	3	3	2	2	4	4	4	4	4	4	3	4	3	4	4	4	4	4	4	4	4	4	4	4	3	3	3
MALE	BACHELOR	BACHELOR	2	2	2	2	2	3	3	3	3	3	2	2	2	2	3	2	2	3	1	2	2	2	2	2	4	4	4	4	3	3	3	4	3	3	3	4	3	4	3	3	4	3	4	3	2	3	3
MALE	BACHELOR	BACHELOR	3	2	3	2	3	2	3	4	3	3	2	2	2	2	3	1	2	2	2	4	2	3	2	3	4	4	5	4	4	5	4	5	3	4	3	1	4	3	4	3	3	4	5	3	3	3	3
MALE	BACHELOR	BACHELOR	1	3	2	2	2	2	3	3	2	3	3	2	3	3	2	3	3	3	3	3	4	2	3	3	3	4	4	3	3	4	3	3	3	3	4	3	4	4	4	3	4	3	3	3	2	3	3
MALE	BACHELOR	BACHELOR	4	1	3	0	3	2	3	4	3	3	3	2	4	3	3	2	4	4	4	1	3	2	3	3	4	3	5	4	3	4	3	4	3	4	3	5	4	4	4	5	4	3	4	3	3	3	3
FEMALE	BACHELOR	BACHELOR	3	4	4	4	2	4	4	4	4	3	2	3	2	3	3	3	3	4	4	4	4	4	4	3	5	5	5	5	5	5	5	5	5	5	5	4	4	4	4	4	5	4	4	4	3	3	3
MALE	BACHELOR	BACHELOR	1	2	2	3	1	2	2	3	3	3	2	2	2	3	2	1	1	3	3	4	2	3	2	2	4	3	4	4	3	3	2	3	2	4	4	3	4	2	3	3	4	3	3	3	3	3	3
MALE	MASTER	BACHELOR	0	2	2	2	0	1	2	3	3	3	0	2	2	2	2	1	1	0	1	3	2	2	2	2	2	2	2	3	3	3	1	4	4	3	4	4	4	4	4	4	4	4	4	2	2	3	3
FEMALE	MASTER	BACHELOR	4	4	2	2	1	4	4	3	4	4	4	2	2	4	4	2	4	4	4	4	4	2	4	4	5	5	5	5	5	5	2	5	5	5	5	4	5	3	3	3	5	4	5	4	4	4	4
MALE	MASTER	BACHELOR	1	4	4	0	1	4	4	3	3	2	2	0	2	4	2	3	2	2	2	3	4	3	3	4	4	5	5	4	5	4	2	5	4	3	2	5	4	3	3	3	4	5	5	4	3	3	3
MALE	MASTER	BACHELOR	0	3	3	2	2	1	2	2	2	3	2	2	3	2	2	4	3	2	1	2	3	2	3	4	4	4	3	4	4	3	5	2	3	4	4	4	4	4	3	3	3	3	3	3	3	3	3
FEMALE	MASTER	BACHELOR	3	2	4	4	2	2	3	3	2	2	2	3	2	2	3	2	3	2	2	2	3	4	3	2	3	3	4	4	4	3	3	4	4	4	3	3	3	3	3	3	3	2	3	4	3	3	4
MALE	MASTER	BACHELOR	3	0	3	3	3	3	3	3	3	4	3	2	4	2	2	2	2	1	2	2	2	1	3	3	3	3	3	3	4	4	3	4	4	4	4	4	4	3	3	3	2	3	3	4	2	3	3
FEMALE	MASTER	BACHELOR	1	3	2	1	1	2	3	3	3	2	3	1	2	2	2	2	1	1	1	1	2	3	2	2	3	3	4	4	4	4	4	4	4	4	4	3	5	3	3	4	4	3	3	3	2	2	3
FEMALE	MASTER	BACHELOR	2	4	1	2	1	4	4	4	3	2	2	1	3	4	3	3	4	4	3	4	4	2	3	3	5	5	5	5	5	5	4	5	3	3	4	3	3	3	4	3	3	4	2	3	1	3	4
MALE	MASTER	BACHELOR	3	4	1	1	2	3	3	3	2	3	2	0	2	4	2	3	3	4	4	4	3	1	3	2	4	4	3	5	3	3	4	4	5	5	5	4	4	3	4	4	4	5	4	4	4	3	3
MALE	PHD	BACHELOR	1	3	2	0	0	3	3	4	2	3	2	3	3	3	2	2	3	2	1	2	1	3	2	1	3	4	4	4	3	3	4	4	4	5	3	3	4	3	3	4	3	3	3	3	4	4	4
FEMALE	Don't Know	Don't Know	0	4	2	3	2	2	2	3	3	3	2	3	3	3	3	3	2	2	2	4	3	4	3	3	3	3	3	2	3	4	3	3	4	3	4	3	3	3	3	3	3	5	3	3	2	2	3
MALE	Don't Know	Don't Know	1	3	2	3	2	3	3	2	2	3	3	3	1	2	2	3	2	2	2	2	2	2	2	2	4	4	5	4	4	3	2	2	2	5	5	4	5	3	4	4	4	4	4	4	3	2	2
MALE	NURSHING SCHOOL	Don't Know	3	4	3	2	2	2	2	2	3	3	2	2	2	3	3	3	3	3	3	4	2	2	2	2	4	4	4	4	4	4	1	3	4	4	3	3	3	3	3	4	3	3	3	3	2	3	2
FEMALE	PRIMARY SCHOOL	Don't Know	2	3	3	2	2	2	3	3	3	3	2	2	3	3	3	3	2	3	2	2	3	2	3	4	4	5	4	5	4	4	5	4	4	4	4	4	3	3	4	4	4	4	3	2	2	3	3
MALE	HIGH SCHOOL	Don't Know	2	2	2	2	2	2	2	2	2	2	2	2	2	2	2	2	2	1	2	3	2	2	2	2	3	3	3	3	4	3	3	4	3	3	4	3	3	4	3	3	3	4	4	4	1	2	4
FEMALE	PRIMARY SCHOOL	HIGH SCHOOL	3	3	3	4	2	2	2	2	4	4	3	3	2	3	3	3	4	3	3	4	3	3	3	3	4	4	4	3	4	4	4	4	3	4	4	4	3	3	3	4	4	4	4	3	3	3	3
FEMALE	PRIMARY SCHOOL	HIGH SCHOOL	3	3	4	4	4	2	4	3	3	2	2	4	3	4	3	3	2	2	4	2	3	4	3	3	3	3	5	5	5	4	5	5	4	4	4	5	5	4	4	4	4	4	5	3	3	3	3
FEMALE	PRIMARY SCHOOL	HIGH SCHOOL	2	2	2	3	1	2	2	2	2	2	1	4	2	2	2	1	2	2	2	2	2	2	2	3	4	4	5	5	5	4	4	4	4	4	4	4	3	3	4	4	4	4	4	3	2	3	3
FEMALE	PRIMARY SCHOOL	HIGH SCHOOL	3	4	4	4	4	4	4	4	4	4	4	4	3	3	4	4	3	4	3	3	4	4	3	4	5	4	5	5	5	5	5	5	4	5	4	5	4	4	4	5	5	4	3	4	4	4	4
MALE	PRIMARY SCHOOL	HIGH SCHOOL	2	4	4	3	3	3	4	4	3	3	3	2	4	2	3	4	3	2	4	3	3	4	3	3	5	2	5	4	4	4	3	4	4	3	3	5	4	4	3	3	3	4	4	3	3	4	4
FEMALE	PRIMARY SCHOOL	HIGH SCHOOL	4	4	4	4	3	3	3	4	3	4	4	4	4	4	3	2	4	4	4	4	4	3	4	4	5	4	5	4	4	4	3	5	4	3	4	3	4	3	4	4	4	5	4	3	3	3	4
FEMALE	PRIMARY SCHOOL	HIGH SCHOOL	2	4	4	4	2	2	2	2	2	3	2	4	3	3	4	4	3	2	3	4	4	4	4	4	2	3	2	3	4	2	4	5	2	1	3	1	3	2	4	2	3	1	1	3	3	2	4
MALE	PRIMARY SCHOOL	HIGH SCHOOL	4	3	4	4	2	4	3	4	3	4	4	3	3	4	4	4	4	4	4	3	3	4	4	4	4	4	5	5	5	5	4	5	5	4	4	3	5	4	4	4	4	4	4	4	4	3	4
MALE	PRIMARY SCHOOL	HIGH SCHOOL	3	3	4	3	4	4	3	3	3	3	3	4	3	3	4	4	3	3	3	4	3	4	4	3	4	4	5	4	4	4	5	5	5	4	5	4	4	4	4	5	4	4	5	3	3	3	3
FEMALE	SECONDARY SCHOOL	HIGH SCHOOL	3	3	4	3	3	4	4	3	3	4	4	2	2	4	3	4	4	3	3	2	0	3	1	4	3	5	4	5	3	4	4	5	5	5	4	3	3	4	4	4	4	3	5	3	3	2	3
FEMALE	SECONDARY SCHOOL	HIGH SCHOOL	3	3	3	2	3	4	3	4	3	4	4	4	4	3	4	4	3	4	3	4	4	4	4	3	4	3	4	4	3	4	3	4	5	3	3	4	4	4	4	3	4	5	5	3	3	3	2
MALE	SECONDARY SCHOOL	HIGH SCHOOL	4	4	4	3	2	4	4	4	4	4	4	4	3	4	4	4	4	4	4	4	4	3	4	4	5	5	5	5	4	5	4	5	4	5	5	5	5	5	3	4	5	5	5	3	4	4	3
MALE	SECONDARY SCHOOL	HIGH SCHOOL	4	3	4	3	2	2	2	2	3	3	4	4	2	3	3	3	4	4	4	4	3	3	4	4	4	3	4	5	3	3	2	3	3	4	4	4	4	3	3	3	4	4	5	4	2	3	3
FEMALE	SECONDARY SCHOOL	HIGH SCHOOL	3	3	3	3	3	2	1	3	2	1	2	3	2	3	2	2	2	2	3	3	2	3	2	3	4	4	3	4	3	3	4	2	5	5	4	3	4	3	4	3	4	4	4	3	3	3	3
MALE	SECONDARY SCHOOL	HIGH SCHOOL	2	2	2	3	2	3	2	2	3	2	3	3	3	4	4	2	3	3	3	4	2	2	2	2	4	3	3	4	3	3	4	3	3	4	4	4	4	3	4	4	4	3	3	3	4	3	3
FEMALE	SECONDARY SCHOOL	HIGH SCHOOL	2	3	4	3	4	3	3	4	4	4	4	4	0	3	4	3	3	4	4	4	4	4	4	3	4	4	4	4	5	5	5	5	4	3	3	4	4	4	3	4	4	4	4	4	4	3	4
FEMALE	HIGH SCHOOL	HIGH SCHOOL	3	3	4	4	2	4	4	4	4	4	0	2	4	4	3	4	4	4	0	3	0	4	4	2	4	3	5	3	5	4	4	5	5	4	5	4	4	3	4	4	4	5	5	3	4	3	4
FEMALE	HIGH SCHOOL	HIGH SCHOOL	4	3	1	3	4	4	4	4	3	4	3	3	3	4	3	3	4	3	3	3	4	2	2	4	4	3	5	3	4	4	3	5	3	5	5	5	3	4	3	4	4	5	5	4	3	4	4
MALE	HIGH SCHOOL	HIGH SCHOOL	3	3	3	3	3	3	3	3	4	3	4	2	4	4	3	3	4	4	3	4	3	3	4	3	4	5	4	4	4	5	4	4	3	5	4	3	3	5	4	4	4	4	5	3	3	3	4
MALE	HIGH SCHOOL	HIGH SCHOOL	3	3	3	4	3	2	3	4	3	4	3	3	3	3	3	4	3	4	3	4	2	3	4	3	3	3	3	2	2	2	1	2	1	2	3	5	3	3	3	4	4	4	5	2	3	3	2
FEMALE	HIGH SCHOOL	HIGH SCHOOL	2	4	4	2	2	4	4	3	3	3	3	2	3	3	3	4	2	4	3	4	3	3	4	3	4	4	5	5	4	3	3	5	3	4	3	4	4	4	4	4	3	3	3	4	3	3	4
FEMALE	HIGH SCHOOL	HIGH SCHOOL	4	3	4	3	2	4	3	3	4	4	4	4	3	3	3	3	3	4	4	2	4	2	4	4	4	4	3	3	4	4	4	5	3	5	4	5	4	5	5	5	4	4	3	3	4	3	4
MALE	HIGH SCHOOL	HIGH SCHOOL	3	4	4	4	4	4	3	2	3	2	3	3	4	3	4	3	3	2	2	4	3	4	3	4	3	4	4	5	3	4	4	5	3	3	2	4	4	3	4	4	4	5	4	3	1	3	3
MALE	HIGH SCHOOL	HIGH SCHOOL	4	4	4	4	3	4	3	4	4	4	3	4	3	4	4	4	3	3	3	4	4	4	4	3	5	3	4	5	4	4	2	4	4	4	5	4	5	4	4	4	4	5	5	4	4	3	4
MALE	HIGH SCHOOL	HIGH SCHOOL	3	3	3	4	3	4	4	3	3	4	3	4	3	4	4	3	2	2	2	4	3	3	2	4	3	4	4	4	4	2	4	4	3	4	4	3	3	3	3	3	4	3	4	3	4	2	3
FEMALE	HIGH SCHOOL	HIGH SCHOOL	4	4	4	4	4	4	4	4	4	4	4	3	3	4	4	4	4	4	4	4	4	4	4	4	4	3	4	4	4	4	3	3	5	5	3	5	4	4	4	3	4	4	4	3	4	3	3
FEMALE	HIGH SCHOOL	HIGH SCHOOL	3	3	4	3	4	4	4	4	4	3	2	3	3	3	3	3	3	4	4	2	4	4	2	4	4	4	5	5	5	3	5	5	4	5	5	4	5	3	4	5	5	4	4	3	4	4	4
FEMALE	HIGH SCHOOL	HIGH SCHOOL	1	3	2	2	2	2	3	3	2	3	3	3	3	3	3	3	2	2	3	2	3	2	2	3	3	2	3	4	4	3	4	4	4	4	3	4	5	3	3	2	3	3	3	3	3	2	2
FEMALE	HIGH SCHOOL	HIGH SCHOOL	2	4	3	3	3	4	4	4	4	4	3	3	4	3	1	3	4	3	4	3	3	4	4	3	5	4	5	5	5	5	5	5	5	5	5	5	5	5	5	5	5	5	5	3	3	3	3
MALE	HIGH SCHOOL	HIGH SCHOOL	4	3	2	3	2	3	3	3	4	3	2	4	2	3	4	4	2	3	2	2	3	3	3	3	3	4	5	5	3	3	4	5	3	3	2	3	3	4	4	3	3	3	4	3	3	3	3
FEMALE	HIGH SCHOOL	HIGH SCHOOL	4	3	4	2	3	4	4	4	4	4	4	2	3	4	4	2	4	4	4	4	3	3	4	3	4	5	5	5	5	5	5	5	3	3	3	5	4	4	3	4	3	4	5	3	4	2	2
FEMALE	HIGH SCHOOL	HIGH SCHOOL	4	4	4	4	4	4	4	3	4	4	0	2	4	4	4	4	3	3	0	4	0	3	4	3	4	5	5	5	5	5	5	4	4	3	4	3	4	3	3	4	5	5	4	3	3	3	3
FEMALE	HIGH SCHOOL	HIGH SCHOOL	3	3	4	4	4	3	3	3	4	3	4	4	4	3	4	4	3	2	3	4	4	3	4	4	5	3	4	3	3	5	4	5	4	3	5	2	3	3	2	3	3	5	3	3	3	2	3
FEMALE	HIGH SCHOOL	HIGH SCHOOL	4	4	3	4	2	4	4	3	4	4	1	2	3	4	3	4	4	4	2	3	0	4	4	4	5	5	5	5	5	3	2	5	5	5	5	5	5	5	5	5	5	5	5	4	3	3	4
FEMALE	HIGH SCHOOL	HIGH SCHOOL	4	4	4	4	4	4	4	4	3	4	4	3	4	4	3	4	4	4	4	4	4	4	4	3	4	4	4	3	4	3	3	5	5	3	5	3	4	3	3	3	3	5	5	3	3	3	3
FEMALE	HIGH SCHOOL	HIGH SCHOOL	4	4	3	4	4	4	3	4	4	4	4	4	4	4	4	4	4	4	4	4	4	4	4	3	4	4	4	3	5	3	4	5	5	3	5	4	4	3	3	3	4	5	5	3	2	3	4
MALE	HIGH SCHOOL	HIGH SCHOOL	4	2	3	4	2	4	4	4	4	3	4	4	4	4	3	4	4	4	4	4	4	4	4	4	3	5	5	4	5	4	5	5	5	5	5	3	4	3	3	4	3	4	3	3	1	2	4
FEMALE	HIGH SCHOOL	HIGH SCHOOL	3	4	4	4	3	3	4	4	4	4	4	3	4	4	4	4	4	4	4	4	4	3	4	4	5	5	4	4	5	5	5	5	5	4	4	4	5	4	4	4	4	5	5	4	4	3	4
FEMALE	HIGH SCHOOL	HIGH SCHOOL	3	3	4	4	2	3	3	4	3	4	4	4	2	4	3	3	3	4	4	3	4	4	4	4	3	3	3	3	3	4	3	4	4	3	3	3	4	3	3	4	4	4	3	3	4	3	3
FEMALE	HIGH SCHOOL	HIGH SCHOOL	3	3	3	4	4	4	2	4	3	4	4	4	4	4	3	3	4	4	4	4	4	4	3	3	4	5	5	4	5	5	5	5	5	4	2	5	5	4	4	4	5	5	5	4	4	4	4
FEMALE	TRAINING FOR CAREER-PATH	HIGH SCHOOL	3	3	4	3	2	2	4	1	4	3	3	3	3	4	3	2	3	3	3	4	4	4	2	4	3	4	4	4	5	4	3	4	4	3	3	4	5	4	4	4	4	4	3	4	3	3	4
MALE	TRAINING FOR CAREER-PATH	HIGH SCHOOL	3	3	2	3	3	3	3	3	4	3	3	3	1	4	2	3	4	4	4	4	3	4	4	4	4	3	3	4	5	4	3	4	4	5	3	4	5	3	4	2	4	4	4	3	3	3	3
FEMALE	TVET CERTIFICATE	HIGH SCHOOL	4	3	4	4	4	4	4	4	4	3	4	3	0	4	4	4	3	4	4	2	0	2	0	4	3	5	4	4	5	4	4	4	4	5	5	4	4	4	5	3	4	5	5	3	3	3	3
FEMALE	TVET CERTIFICATE	HIGH SCHOOL	4	4	4	4	4	4	4	4	4	4	4	4	3	3	3	4	3	4	4	4	4	4	4	3	5	5	5	4	5	4	4	4	5	4	5	3	4	3	3	3	4	4	4	3	4	3	4
FEMALE	TVET CERTIFICATE	HIGH SCHOOL	3	3	3	4	4	4	3	3	2	4	4	4	4	3	4	4	4	4	4	4	4	2	4	4	4	4	5	4	5	4	4	5	5	3	5	4	4	3	4	3	4	5	5	3	2	3	3
FEMALE	BACHELOR	HIGH SCHOOL	3	4	4	4	3	4	3	3	3	4	4	4	4	4	4	4	4	4	4	4	3	4	4	3	4	4	5	5	5	4	3	5	5	5	5	4	4	3	4	3	4	5	5	4	3	4	4
FEMALE	BACHELOR	HIGH SCHOOL	4	2	3	4	3	3	3	3	3	4	4	4	4	4	3	4	4	4	4	4	4	2	4	3	5	4	5	4	4	5	2	4	4	2	5	2	4	4	3	4	4	5	4	3	4	3	4
FEMALE	BACHELOR	HIGH SCHOOL	3	4	4	2	3	4	4	3	4	3	3	4	3	4	4	4	4	4	2	4	2	1	4	2	5	5	5	4	5	5	4	5	4	3	5	3	3	4	4	3	3	3	3	3	2	3	3
FEMALE	BACHELOR	HIGH SCHOOL	4	3	4	4	2	4	4	4	4	4	4	0	4	4	4	4	4	4	4	4	4	4	4	4	3	5	5	5	5	5	5	5	5	5	5	5	5	4	3	5	5	5	5	3	2	3	3
MALE	BACHELOR	HIGH SCHOOL	2	4	3	3	3	3	3	3	3	3	2	3	3	3	4	3	3	3	2	3	3	3	4	4	5	3	4	4	3	3	3	2	3	4	3	3	4	4	4	3	3	4	4	3	3	2	3
FEMALE	BACHELOR	HIGH SCHOOL	4	3	4	4	4	4	3	4	3	4	4	4	4	4	3	3	4	4	4	4	4	3	4	2	4	4	5	3	4	4	5	5	5	3	5	4	4	4	5	3	4	5	5	4	4	4	4
FEMALE	BACHELOR	HIGH SCHOOL	4	4	4	1	3	4	4	4	4	4	3	3	3	3	4	3	3	3	4	4	4	4	2	4	5	4	4	5	5	5	4	4	4	5	5	4	3	3	3	4	5	3	4	3	3	2	3
MALE	MASTER	HIGH SCHOOL	3	4	4	4	3	4	3	3	4	3	2	1	3	3	4	2	3	2	3	3	3	3	2	3	4	2	3	4	4	4	3	3	4	4	4	3	3	2	3	3	3	3	4	3	3	3	3
MALE	PRIMARY SCHOOL	HIGH SCHOOL	2	2	2	0	3	3	2	2	3	2	2	1	2	2	2	2	2	3	2	2	4	1	3	2	4	3	4	3	3	3	3	3	2	4	2	3	3	4	4	4	3	4	3	3	2	3	3
FEMALE	PRIMARY SCHOOL	HIGH SCHOOL	2	2	2	2	2	1	2	3	2	3	3	2	2	2	1	3	2	3	3	4	1	3	2	2	4	4	4	3	3	4	3	3	4	3	3	3	3	3	3	3	3	3	3	3	3	2	3
FEMALE	PRIMARY SCHOOL	HIGH SCHOOL	2	3	3	3	2	2	3	2	3	3	2	3	1	1	3	3	3	3	2	4	3	3	3	2	4	3	4	3	4	4	3	4	3	3	3	4	4	3	3	3	3	4	3	3	2	3	2
FEMALE	PRIMARY SCHOOL	HIGH SCHOOL	2	3	2	2	1	2	4	3	3	3	2	2	2	3	3	2	2	2	2	4	2	3	2	3	4	4	4	3	3	4	3	5	4	3	3	3	3	3	3	4	3	3	3	3	3	3	3
FEMALE	PRIMARY SCHOOL	HIGH SCHOOL	2	1	2	3	3	3	3	2	4	4	2	3	2	4	2	3	3	2	3	4	1	2	3	2	4	5	3	4	3	4	4	5	5	4	4	3	5	3	4	4	3	5	5	4	3	3	3
MALE	PRIMARY SCHOOL	HIGH SCHOOL	2	3	2	1	1	1	3	2	2	2	2	2	1	2	1	1	1	2	1	3	1	1	1	1	3	4	3	2	3	4	2	4	3	3	3	4	4	3	4	4	3	4	5	3	4	3	3
FEMALE	PRIMARY SCHOOL	HIGH SCHOOL	3	2	2	2	2	3	3	3	3	3	3	2	1	3	2	3	2	3	3	3	2	2	3	2	4	4	4	3	3	3	2	4	4	2	2	4	4	4	4	4	4	4	4	3	4	3	3
MALE	PRIMARY SCHOOL	HIGH SCHOOL	4	3	4	4	2	3	3	3	3	3	3	3	3	3	3	3	3	3	3	4	4	4	3	4	5	5	4	5	5	5	5	5	4	5	5	3	3	2	2	5	5	4	3	3	2	3	3
MALE	PRIMARY SCHOOL	HIGH SCHOOL	2	2	2	1	1	2	1	3	3	3	2	1	2	2	2	3	2	3	2	3	3	2	2	2	3	4	3	3	3	4	4	4	3	4	4	4	3	3	3	4	3	4	3	2	4	3	3
MALE	SECONDARY SCHOOL	HIGH SCHOOL	2	2	1	2	2	3	3	2	2	2	1	1	2	2	2	2	2	2	2	2	3	2	3	3	3	3	4	3	3	4	3	4	3	3	4	3	3	3	2	4	3	3	3	3	2	3	3
MALE	SECONDARY SCHOOL	HIGH SCHOOL	3	3	3	3	2	3	4	3	3	3	2	3	3	3	4	3	3	2	2	4	3	3	2	4	4	3	3	5	5	4	4	5	4	4	3	3	3	3	3	2	4	4	2	3	3	2	3
FEMALE	SECONDARY SCHOOL	HIGH SCHOOL	2	3	3	2	2	3	3	3	3	3	3	2	3	2	3	3	2	3	3	2	3	2	3	3	4	2	4	4	4	4	2	3	4	3	3	3	3	2	3	3	3	3	4	3	3	2	4
FEMALE	SECONDARY SCHOOL	HIGH SCHOOL	3	2	3	3	2	2	4	3	3	3	2	3	3	3	3	3	3	2	2	3	2	3	3	3	5	4	5	5	4	4	3	5	5	5	5	5	5	5	5	4	4	5	4	4	4	4	3
MALE	SECONDARY SCHOOL	HIGH SCHOOL	1	4	2	1	2	2	3	2	2	2	3	2	2	2	2	3	2	2	2	4	2	3	2	2	4	4	5	4	4	3	2	4	3	2	4	1	4	3	1	2	3	2	2	3	2	3	2
FEMALE	HIGH SCHOOL	HIGH SCHOOL	4	2	2	3	0	4	3	3	4	3	4	1	2	3	2	2	2	4	2	1	3	4	2	1	4	3	4	2	5	4	3	4	4	4	4	5	5	3	2	3	2	2	3	4	2	2	3
FEMALE	HIGH SCHOOL	HIGH SCHOOL	3	2	2	3	0	4	3	3	4	3	4	1	2	2	2	4	2	3	3	4	2	3	3	2	4	3	4	2	5	4	3	4	4	4	4	5	5	3	2	3	2	2	3	3	1	2	3
MALE	HIGH SCHOOL	HIGH SCHOOL	4	4	3	1	0	2	3	1	1	3	3	3	2	3	2	3	3	3	4	4	2	1	2	3	4	4	4	5	5	5	4	4	5	5	5	3	3	3	3	4	3	2	4	2	2	3	3
MALE	HIGH SCHOOL	HIGH SCHOOL	3	4	2	4	3	4	4	4	4	4	4	3	2	3	4	4	3	3	4	4	4	4	4	4	5	5	4	5	5	5	5	5	5	3	4	5	3	3	3	5	3	5	5	4	3	4	3
FEMALE	HIGH SCHOOL	HIGH SCHOOL	3	2	1	3	1	3	3	3	3	3	2	3	1	2	2	2	3	3	3	3	1	3	1	3	5	4	5	4	5	5	4	4	3	4	4	5	4	3	3	4	4	5	3	3	2	2	3
FEMALE	HIGH SCHOOL	HIGH SCHOOL	0	0	2	0	1	2	2	3	3	4	2	0	1	2	0	3	2	2	2	2	2	2	3	1	3	3	3	3	3	3	2	4	4	3	3	3	3	3	3	4	3	4	3	3	3	3	3
FEMALE	HIGH SCHOOL	HIGH SCHOOL	3	4	4	2	1	2	2	3	3	3	3	2	2	2	4	3	3	3	3	3	4	2	3	3	5	5	5	5	5	5	5	5	4	3	4	3	4	3	3	4	3	5	4	4	4	4	3
FEMALE	HIGH SCHOOL	HIGH SCHOOL	1	1	3	2	0	4	3	3	3	3	3	2	3	2	3	3	3	3	2	4	3	2	2	3	5	4	4	4	4	4	3	4	3	4	3	4	3	3	3	4	4	3	4	3	4	3	4
FEMALE	HIGH SCHOOL	HIGH SCHOOL	2	2	2	3	1	3	2	3	2	4	2	2	4	3	2	2	3	3	3	3	2	3	3	3	5	4	5	4	4	4	2	3	4	4	3	4	4	3	4	5	4	3	4	3	3	3	3
FEMALE	HIGH SCHOOL	HIGH SCHOOL	4	4	1	3	4	4	4	3	4	2	2	4	3	3	4	4	2	3	3	4	4	4	3	3	4	4	5	3	3	5	5	4	5	4	5	5	3	3	3	4	3	5	3	3	4	3	3
MALE	HIGH SCHOOL	HIGH SCHOOL	1	3	2	1	2	4	4	4	3	3	3	1	4	3	2	3	3	3	4	2	3	1	4	3	5	4	5	5	5	5	1	5	5	5	5	5	5	5	5	5	3	3	5	4	4	4	4
FEMALE	HIGH SCHOOL	HIGH SCHOOL	3	2	2	4	2	3	3	3	3	3	3	3	3	3	3	3	3	3	3	4	3	4	3	3	4	4	4	4	4	4	4	4	4	4	4	3	4	4	3	4	4	3	4	3	3	3	2
MALE	HIGH SCHOOL	HIGH SCHOOL	4	3	4	3	4	4	4	4	3	4	4	3	3	3	4	4	4	4	4	3	4	3	4	4	4	5	4	4	5	5	2	4	3	4	3	4	4	3	3	4	3	4	4	3	4	3	3
MALE	HIGH SCHOOL	HIGH SCHOOL	1	1	1	2	2	1	1	1	1	2	3	2	2	2	2	3	2	2	1	0	2	1	2	2	2	2	3	4	3	4	4	2	2	3	3	4	2	3	3	3	3	3	4	3	2	2	3
FEMALE	HIGH SCHOOL	HIGH SCHOOL	3	2	2	2	2	1	2	3	3	3	2	2	3	2	2	2	2	3	2	2	1	2	2	2	3	4	4	4	4	4	4	4	4	5	5	3	3	4	3	4	3	3	3	2	2	3	3
FEMALE	HIGH SCHOOL	HIGH SCHOOL	2	2	2	1	2	3	3	2	3	3	2	1	2	3	2	3	4	3	2	4	2	1	2	3	4	4	4	5	5	5	5	5	5	4	4	3	4	3	3	3	3	4	3	3	2	3	3
FEMALE	HIGH SCHOOL	HIGH SCHOOL	2	2	2	1	3	3	3	3	3	3	2	1	1	3	1	2	3	3	3	4	2	2	2	2	3	3	3	3	3	3	3	4	4	4	3	4	4	4	4	5	3	3	3	3	3	3	4
FEMALE	HIGH SCHOOL	HIGH SCHOOL	2	4	0	1	2	3	2	3	2	3	3	1	3	1	2	3	2	2	3	4	2	2	3	3	4	3	4	3	4	4	2	4	4	4	2	3	4	4	4	4	4	4	4	3	3	3	3
FEMALE	HIGH SCHOOL	HIGH SCHOOL	0	1	4	3	0	3	3	4	4	3	2	2	1	1	3	2	2	2	3	4	4	3	4	4	3	4	5	4	4	4	3	4	5	3	3	4	5	3	3	3	3	4	5	4	2	3	3
MALE	HIGH SCHOOL	HIGH SCHOOL	3	3	4	3	3	3	3	3	3	3	3	3	3	3	3	3	3	3	3	3	3	3	3	3	4	4	4	4	4	4	4	4	4	4	4	3	4	3	3	4	4	3	3	3	2	2	3
FEMALE	HIGH SCHOOL	HIGH SCHOOL	0	3	3	2	2	2	2	2	3	3	3	3	2	3	3	3	3	3	3	4	3	2	2	1	3	3	3	4	3	4	3	4	4	3	3	4	4	3	3	4	4	4	4	3	3	2	3
MALE	HIGH SCHOOL	HIGH SCHOOL	4	2	4	3	3	1	3	4	3	4	2	3	4	2	4	3	3	2	2	4	3	4	2	4	4	4	5	5	5	4	5	5	4	5	5	5	4	4	4	5	4	4	4	4	3	3	3
MALE	HIGH SCHOOL	HIGH SCHOOL	2	2	3	2	2	4	4	4	4	4	3	1	2	3	3	3	3	3	3	4	3	2	3	4	5	5	5	5	5	5	5	5	5	5	5	5	5	5	5	5	5	5	5	3	3	3	3
FEMALE	TVET CERTIFICATE	HIGH SCHOOL	3	2	3	1	2	4	4	3	4	2	2	2	2	3	2	2	2	3	4	4	3	2	2	3	3	3	2	3	2	3	2	4	4	3	3	3	3	3	2	3	3	3	2	2	1	2	2
FEMALE	TVET CERTIFICATE	HIGH SCHOOL	2	3	2	2	3	2	3	2	3	3	2	2	2	3	2	2	2	2	2	3	2	2	2	2	4	5	3	5	5	5	5	5	4	3	5	3	4	3	3	5	3	4	3	3	3	3	3
FEMALE	TVET CERTIFICATE	HIGH SCHOOL	1	3	2	2	2	2	2	3	3	2	2	3	2	2	2	2	2	2	2	2	2	2	1	1	3	3	3	3	3	4	4	4	3	3	3	3	3	3	3	3	3	3	3	3	3	2	3
MALE	TVET CERTIFICATE	HIGH SCHOOL	1	3	2	2	0	2	2	2	2	3	3	2	1	2	1	2	1	2	3	4	2	2	2	1	4	4	4	4	4	5	3	5	4	4	4	3	3	3	3	3	3	3	3	3	2	2	2
FEMALE	TVET CERTIFICATE	HIGH SCHOOL	2	3	2	3	0	4	3	2	2	3	3	1	1	3	3	3	2	4	4	2	4	2	3	4	5	4	5	5	5	4	4	5	4	2	2	3	3	4	5	4	4	3	4	4	3	3	3
FEMALE	TVET CERTIFICATE	HIGH SCHOOL	1	2	3	2	2	2	3	3	2	2	2	3	3	2	3	3	3	3	3	3	2	3	2	2	4	4	4	4	4	4	4	4	4	4	4	4	4	4	4	4	4	4	4	3	4	3	3
FEMALE	TVET CERTIFICATE	HIGH SCHOOL	1	4	2	4	1	3	4	4	4	3	2	1	2	2	1	1	3	4	4	4	4	0	4	4	5	5	3	5	5	5	4	5	5	3	5	5	5	5	5	5	4	5	3	3	3	1	3
MALE	BACHELOR	HIGH SCHOOL	2	2	2	3	2	2	3	3	3	3	2	2	3	2	1	2	3	3	3	2	0	1	3	3	4	3	4	5	5	5	4	4	4	2	3	4	3	3	4	4	4	4	4	3	2	3	3
FEMALE	BACHELOR	HIGH SCHOOL	3	2	3	2	1	2	3	3	3	3	2	2	3	3	3	2	3	2	3	3	3	2	3	2	4	4	4	4	4	4	3	4	4	4	3	4	4	4	4	3	3	4	4	3	4	3	4
FEMALE	BACHELOR	HIGH SCHOOL	2	2	1	3	1	3	4	4	3	4	3	2	2	3	3	3	3	4	3	3	4	3	4	4	5	4	4	4	3	4	3	4	5	5	5	4	5	3	3	3	4	5	4	3	3	3	3
MALE	BACHELOR	HIGH SCHOOL	4	1	3	4	0	3	3	3	3	3	2	3	3	3	3	2	2	3	2	4	2	4	2	3	4	4	4	4	4	4	4	4	4	4	3	3	5	4	3	3	4	4	3	3	2	4	3
FEMALE	BACHELOR	HIGH SCHOOL	2	3	4	3	2	2	3	2	2	3	2	3	1	2	2	2	2	2	3	4	2	3	3	2	4	3	5	4	3	5	4	4	3	4	3	4	4	2	3	3	3	4	4	2	2	2	3
FEMALE	BACHELOR	HIGH SCHOOL	1	3	3	2	1	2	2	2	1	1	3	3	2	2	1	2	1	3	3	2	2	2	1	2	4	4	4	4	4	4	3	3	3	3	4	3	3	3	3	3	3	3	3	3	2	2	4
MALE	BACHELOR	HIGH SCHOOL	4	2	2	2	3	4	4	4	4	4	4	0	4	4	4	4	4	4	4	0	4	0	4	4	5	5	5	5	5	5	4	4	4	5	4	4	4	5	5	4	4	5	4	4	3	4	4
FEMALE	BACHELOR	HIGH SCHOOL	1	3	1	3	1	3	3	3	3	3	3	2	2	2	2	2	2	3	3	3	3	3	3	3	4	4	4	4	4	4	4	4	4	4	4	4	4	4	4	5	4	4	4	3	2	3	3
FEMALE	BACHELOR	HIGH SCHOOL	3	2	3	2	2	2	4	3	4	4	4	2	4	4	4	2	3	3	4	3	2	2	3	3	5	5	5	5	5	5	4	4	5	5	4	4	5	5	5	4	5	5	5	3	3	3	3
FEMALE	MASTER	HIGH SCHOOL	0	4	1	4	1	1	2	2	2	2	2	3	2	1	2	1	1	1	2	4	3	4	1	3	3	3	3	3	3	3	3	3	3	3	3	3	3	3	3	3	3	3	4	3	2	2	3
FEMALE	HIGH SCHOOL	MASTER	3	3	4	4	3	4	3	4	4	4	4	3	3	3	4	4	3	4	4	4	4	4	4	4	5	4	5	5	4	4	5	5	5	5	5	4	4	4	3	3	4	4	3	3	3	2	3
FEMALE	BACHELOR	MASTER	2	4	3	4	3	4	3	4	4	4	4	4	2	3	3	3	2	3	3	3	3	4	3	3	5	5	4	5	5	5	5	5	5	3	4	3	4	3	3	4	3	3	3	3	1	2	3
FEMALE	BACHELOR	MASTER	4	3	3	3	3	3	3	3	3	3	3	2	3	3	3	3	3	3	3	3	3	3	3	3	4	4	4	3	3	4	3	4	4	3	3	4	4	4	3	3	4	3	4	4	4	3	3
FEMALE	MASTER	MASTER	3	3	4	4	3	4	3	3	3	4	4	4	3	4	3	2	4	3	3	4	3	4	2	3	3	2	3	3	2	2	2	4	3	2	4	4	3	2	3	4	3	2	4	3	3	3	3
MALE	MASTER	MASTER	4	3	4	3	4	4	4	4	3	4	3	4	4	4	4	3	3	4	4	3	4	3	3	4	5	4	5	4	5	4	4	5	4	4	4	4	4	3	4	4	3	5	5	4	3	3	3
MALE	TVET CERTIFICATE	MASTER	2	2	2	1	1	2	3	2	2	3	1	1	2	3	2	2	2	2	2	3	2	2	2	2	3	4	3	2	2	3	3	2	5	3	3	3	2	3	3	3	3	3	3	3	2	2	3
FEMALE	TVET CERTIFICATE	MASTER	1	3	1	2	2	2	3	3	1	2	1	2	1	1	2	1	1	1	2	3	3	3	2	2	3	4	4	4	4	4	4	4	4	3	3	5	3	2	3	3	2	3	3	3	3	3	3
FEMALE	BACHELOR	MASTER	0	3	4	2	1	2	2	3	3	3	2	2	2	3	1	3	2	3	3	3	2	3	2	2	3	4	3	1	2	3	2	2	3	3	3	1	3	1	1	1	2	1	1	1	1	1	2
MALE	BACHELOR	MASTER	2	0	4	3	3	2	4	4	3	4	3	3	3	4	3	2	3	2	3	4	3	3	3	3	4	4	4	4	5	4	3	4	5	5	4	3	4	3	3	4	4	4	4	4	4	3	3
FEMALE	BACHELOR	MASTER	3	3	3	2	2	3	3	3	3	4	4	2	1	3	2	4	3	3	3	4	2	4	2	2	4	4	5	4	5	4	3	4	4	4	3	4	5	4	4	4	4	3	5	4	4	4	4
FEMALE	BACHELOR	MASTER	1	2	3	3	1	2	2	2	2	3	2	3	2	3	3	3	3	3	3	3	2	3	2	2	3	4	4	4	3	4	2	3	3	3	3	4	4	3	3	4	4	4	4	3	2	2	3
MALE	BACHELOR	MASTER	2	4	4	4	0	2	3	2	3	3	3	4	4	2	4	2	2	3	2	4	4	4	3	4	5	5	5	5	5	5	4	4	5	5	4	5	4	3	3	3	3	3	4	3	4	3	3
MALE	MASTER	MASTER	3	2	3	3	2	2	2	3	3	2	3	2	2	2	3	2	3	2	3	2	3	1	2	1	3	4	3	2	3	3	3	4	4	4	3	3	4	4	3	3	4	3	3	3	4	3	3
FEMALE	BACHELOR	PHD	3	4	3	3	2	3	4	4	2	3	3	3	3	2	3	1	3	2	2	3	3	3	3	3	5	5	4	3	4	5	4	4	5	3	3	3	3	2	3	3	3	2	3	3	3	3	3
FEMALE	NURSHING SCHOOL	PRIMARY SCHOOL	3	4	4	4	3	4	3	3	3	3	4	3	3	3	2	3	2	3	1	2	2	4	3	4	5	4	4	4	4	2	2	5	4	5	3	4	4	4	4	4	3	5	5	3	2	2	2
FEMALE	PRIMARY SCHOOL	PRIMARY SCHOOL	4	2	3	4	3	3	3	4	3	4	4	4	4	4	4	4	4	4	4	4	4	4	3	3	5	4	4	4	4	4	4	5	5	4	5	4	4	4	4	3	4	5	5	3	3	3	4
FEMALE	PRIMARY SCHOOL	PRIMARY SCHOOL	2	2	4	4	4	4	4	3	3	4	4	4	3	4	4	4	4	4	3	4	4	4	4	4	4	5	5	4	4	4	4	5	5	5	3	3	4	3	4	4	4	5	5	4	2	1	4
FEMALE	PRIMARY SCHOOL	PRIMARY SCHOOL	1	3	3	2	2	3	3	3	4	4	4	2	2	2	3	2	3	3	3	4	3	4	3	3	4	4	4	4	4	4	5	5	4	4	4	3	4	3	3	3	3	3	4	3	2	2	3
FEMALE	PRIMARY SCHOOL	PRIMARY SCHOOL	4	4	4	4	3	4	4	4	4	3	3	4	4	4	4	4	4	4	4	4	4	4	4	4	5	4	3	5	5	5	4	5	4	5	4	5	5	4	5	5	5	5	5	4	4	4	4
MALE	PRIMARY SCHOOL	PRIMARY SCHOOL	3	3	2	3	3	3	4	4	2	4	1	3	2	2	3	2	1	2	2	4	4	2	3	2	4	4	4	3	2	3	3	4	5	5	4	3	4	3	4	4	4	3	3	4	2	4	4
FEMALE	PRIMARY SCHOOL	PRIMARY SCHOOL	3	4	4	3	3	4	4	3	3	4	4	2	4	3	4	4	4	4	4	3	3	3	4	4	4	4	3	3	3	4	2	4	5	4	4	4	4	4	4	4	5	5	3	3	4	3	4
FEMALE	PRIMARY SCHOOL	PRIMARY SCHOOL	4	3	4	4	2	4	4	4	4	4	3	4	3	4	4	4	4	3	3	4	3	3	4	3	4	3	5	4	4	5	4	5	4	4	4	4	5	3	3	5	4	4	5	3	2	4	4
FEMALE	PRIMARY SCHOOL	PRIMARY SCHOOL	3	4	4	4	4	4	4	4	4	4	4	2	3	3	3	4	3	4	4	3	3	4	3	3	4	4	4	4	5	5	3	5	4	4	4	4	4	4	3	5	5	5	3	4	3	3	3
FEMALE	PRIMARY SCHOOL	PRIMARY SCHOOL	3	4	4	4	2	4	4	4	4	3	3	4	4	3	3	2	2	1	2	4	4	4	2	3	5	4	4	3	4	3	3	3	4	4	3	4	3	3	3	3	4	3	3	3	3	2	3
FEMALE	PRIMARY SCHOOL	PRIMARY SCHOOL	4	4	4	4	4	3	3	4	3	4	3	4	3	3	3	3	2	3	2	4	3	3	3	4	4	4	3	4	3	4	3	4	4	3	4	4	4	3	3	4	5	5	4	3	3	4	4
FEMALE	PRIMARY SCHOOL	PRIMARY SCHOOL	3	4	3	4	4	2	3	3	2	4	2	3	3	2	4	3	3	2	2	4	4	3	2	4	3	4	3	3	3	5	3	5	3	4	3	5	4	4	3	3	4	4	4	3	4	3	3
MALE	PRIMARY SCHOOL	PRIMARY SCHOOL	3	3	4	4	3	4	4	4	3	3	3	3	3	3	4	4	3	3	3	2	4	4	4	4	4	3	3	3	3	3	2	4	4	4	4	5	4	4	3	3	4	3	3	3	3	3	3
MALE	PRIMARY SCHOOL	PRIMARY SCHOOL	4	4	4	4	1	2	3	2	3	4	3	4	3	3	4	2	3	2	2	4	4	4	4	4	4	4	5	3	3	4	1	4	4	2	2	5	4	3	3	4	4	4	3	3	4	4	3
FEMALE	PRIMARY SCHOOL	PRIMARY SCHOOL	2	2	4	3	3	2	3	3	3	2	4	3	3	3	2	4	3	3	3	4	3	1	3	3	4	3	4	5	4	4	5	5	4	5	4	5	4	4	3	4	3	4	4	3	4	3	3
FEMALE	PRIMARY SCHOOL	PRIMARY SCHOOL	4	4	4	3	3	3	4	3	4	4	4	2	4	3	4	4	3	3	3	3	4	4	3	4	4	5	3	4	4	3	2	4	4	4	5	3	4	4	3	3	3	4	3	4	3	3	3
FEMALE	PRIMARY SCHOOL	PRIMARY SCHOOL	4	4	3	2	3	3	3	3	4	3	3	3	4	3	4	2	3	2	2	4	4	4	3	4	4	5	5	5	4	3	5	5	2	2	4	5	4	5	3	5	3	5	5	4	4	3	4
FEMALE	PRIMARY SCHOOL	PRIMARY SCHOOL	2	2	4	2	4	3	4	4	4	4	3	4	3	3	4	3	4	3	3	4	4	4	2	3	4	4	5	3	4	4	4	3	4	4	2	4	5	3	4	4	4	4	4	3	3	3	3
FEMALE	PRIMARY SCHOOL	PRIMARY SCHOOL	2	4	3	3	3	3	3	2	2	2	2	3	3	3	3	2	2	2	2	2	3	2	2	2	4	4	4	4	5	5	5	5	4	5	5	5	4	4	4	4	4	5	5	4	2	4	4
FEMALE	PRIMARY SCHOOL	PRIMARY SCHOOL	3	2	4	4	4	4	4	4	4	4	4	2	4	4	4	4	4	4	3	4	4	3	4	4	4	4	5	5	5	5	2	4	5	5	4	3	4	3	5	3	5	5	5	4	2	3	4
MALE	PRIMARY SCHOOL	PRIMARY SCHOOL	2	3	4	3	2	4	4	4	4	4	3	4	4	2	3	3	2	4	4	2	4	3	4	4	3	2	4	4	3	5	3	4	3	5	2	4	3	4	4	5	5	4	3	4	3	3	1
FEMALE	PRIMARY SCHOOL	PRIMARY SCHOOL	2	3	4	3	1	2	3	4	2	2	2	3	1	3	3	1	2	3	1	4	2	4	1	1	4	4	4	4	3	3	4	3	3	3	3	3	3	3	3	4	3	3	3	3	3	2	4
FEMALE	PRIMARY SCHOOL	PRIMARY SCHOOL	1	3	3	3	2	2	3	4	2	3	2	4	1	2	3	3	2	3	1	4	3	3	3	2	4	3	4	4	3	4	3	5	3	3	4	4	3	3	3	4	3	4	4	3	3	2	3
MALE	PRIMARY SCHOOL	PRIMARY SCHOOL	3	3	3	4	2	4	3	4	3	4	3	3	3	4	4	3	4	3	3	4	2	3	0	3	4	5	5	4	3	5	4	4	3	3	4	5	4	4	4	2	4	5	5	3	3	2	3
MALE	PRIMARY SCHOOL	PRIMARY SCHOOL	3	4	3	3	4	4	4	3	4	3	4	2	3	2	3	4	3	3	3	3	3	4	4	4	4	4	5	4	3	5	4	5	3	3	4	5	3	3	4	2	4	3	5	3	3	2	3
FEMALE	PRIMARY SCHOOL	PRIMARY SCHOOL	3	3	2	2	2	2	2	2	3	3	3	3	3	3	3	4	3	4	4	2	4	2	4	4	1	3	3	3	3	3	4	4	3	3	4	4	3	3	3	4	3	3	4	3	3	3	3
MALE	PRIMARY SCHOOL	PRIMARY SCHOOL	2	4	2	3	2	2	4	2	2	3	4	4	3	4	1	2	2	3	1	4	2	3	2	3	4	4	3	3	4	4	1	3	5	5	4	3	4	3	3	4	4	4	4	3	2	2	3
FEMALE	PRIMARY SCHOOL	PRIMARY SCHOOL	4	3	4	2	4	4	4	4	4	4	4	3	4	3	4	3	4	4	4	3	4	3	4	4	4	3	5	5	4	4	4	4	4	5	4	3	4	4	4	4	5	5	4	3	3	2	3
FEMALE	PRIMARY SCHOOL	PRIMARY SCHOOL	4	4	2	3	2	3	3	3	3	3	4	4	2	2	3	4	4	4	3	3	3	3	4	3	5	4	4	5	4	4	4	4	3	4	3	3	3	4	4	3	3	4	4	3	3	3	3
FEMALE	PRIMARY SCHOOL	PRIMARY SCHOOL	4	3	3	2	3	3	4	4	4	3	3	2	3	4	3	3	4	4	4	4	4	4	4	4	4	4	4	4	4	5	5	5	5	3	4	4	4	3	4	4	4	4	3	3	4	3	3
FEMALE	PRIMARY SCHOOL	PRIMARY SCHOOL	2	2	4	3	4	3	3	4	3	2	4	2	2	3	4	2	2	3	4	4	1	4	1	3	2	3	5	4	5	3	4	4	3	5	5	5	5	4	4	3	3	4	4	4	3	3	2
MALE	PRIMARY SCHOOL	PRIMARY SCHOOL	3	2	3	2	2	3	2	2	2	3	3	4	2	3	2	2	2	3	2	3	3	2	2	2	4	4	3	3	2	3	2	2	3	4	3	4	3	3	3	4	4	4	4	3	3	2	3
FEMALE	PRIMARY SCHOOL	PRIMARY SCHOOL	3	2	3	2	3	3	4	2	3	3	3	3	1	4	4	3	3	3	3	4	4	4	4	2	4	3	5	5	4	3	2	3	2	3	4	5	4	4	4	3	5	5	5	3	3	3	4
FEMALE	PRIMARY SCHOOL	PRIMARY SCHOOL	3	2	4	4	2	3	2	2	3	3	2	3	3	2	3	3	2	3	2	4	2	4	3	3	4	3	4	4	4	5	3	4	3	4	3	3	3	3	3	3	4	4	4	4	3	4	3
FEMALE	PRIMARY SCHOOL	PRIMARY SCHOOL	3	2	4	3	3	3	4	3	4	4	3	3	3	3	2	4	3	3	4	3	4	2	3	3	4	3	4	4	4	4	3	3	3	4	3	4	3	2	3	3	3	4	4	3	2	4	2
FEMALE	PRIMARY SCHOOL	PRIMARY SCHOOL	3	3	3	4	1	1	1	1	1	1	1	3	1	1	1	1	1	1	0	3	1	4	1	3	4	4	4	3	4	3	4	4	5	4	4	4	4	4	4	4	5	3	3	2	1	2	3
FEMALE	PRIMARY SCHOOL	PRIMARY SCHOOL	2	3	3	2	3	2	2	3	2	3	3	2	2	2	3	2	3	3	3	2	2	3	3	3	4	4	3	3	4	5	5	5	5	3	5	5	3	4	4	4	4	5	3	3	3	4	4
FEMALE	PRIMARY SCHOOL	PRIMARY SCHOOL	4	4	4	4	3	4	4	4	4	4	4	4	3	4	4	4	4	4	4	4	4	4	4	4	5	5	5	5	4	5	4	4	4	4	3	4	5	3	3	4	5	5	5	3	3	3	3
FEMALE	PRIMARY SCHOOL	PRIMARY SCHOOL	3	3	4	3	4	4	3	4	4	4	4	4	4	4	4	4	4	4	4	4	4	4	4	4	4	3	4	4	5	4	3	5	5	3	5	4	4	3	4	3	4	5	5	4	2	4	4
MALE	PRIMARY SCHOOL	PRIMARY SCHOOL	4	4	4	4	1	4	4	4	4	4	3	2	4	4	4	4	4	4	4	4	4	4	4	4	5	5	5	5	4	5	4	4	4	4	4	3	4	4	4	4	5	5	3	3	4	3	4
MALE	PRIMARY SCHOOL	PRIMARY SCHOOL	4	3	4	4	4	3	3	3	3	3	4	3	0	4	4	3	4	4	4	3	1	3	1	4	2	5	5	5	5	5	3	5	5	5	5	4	5	4	4	4	4	5	5	3	3	3	4
FEMALE	PRIMARY SCHOOL	PRIMARY SCHOOL	3	2	4	3	2	3	4	4	3	4	3	3	3	3	3	4	3	4	4	3	4	3	4	4	1	4	4	4	4	5	4	4	4	4	3	3	4	3	4	3	3	4	4	3	3	3	3
FEMALE	PRIMARY SCHOOL	PRIMARY SCHOOL	4	4	4	4	4	4	3	4	4	4	4	4	4	4	4	4	2	2	2	4	1	4	1	4	4	5	4	5	5	5	4	5	5	5	4	4	4	3	5	4	4	4	3	3	2	4	4
FEMALE	PRIMARY SCHOOL	PRIMARY SCHOOL	3	3	4	4	2	2	3	2	4	4	1	4	2	3	3	4	4	4	4	4	3	4	3	2	5	5	3	4	5	5	4	5	5	5	5	4	3	3	2	1	2	4	3	2	3	1	2
FEMALE	PRIMARY SCHOOL	PRIMARY SCHOOL	4	3	4	2	4	4	4	4	4	4	4	4	4	4	4	4	3	4	4	4	4	3	4	4	4	4	4	5	5	5	4	5	4	4	3	5	5	4	5	4	4	5	5	3	4	3	3
FEMALE	PRIMARY SCHOOL	PRIMARY SCHOOL	3	2	4	3	2	4	3	3	2	1	3	4	4	4	3	4	4	4	4	4	4	3	4	3	4	4	4	5	5	5	3	4	5	4	4	4	4	4	3	4	4	4	4	3	3	3	3
FEMALE	PRIMARY SCHOOL	PRIMARY SCHOOL	4	2	4	4	3	4	4	4	4	4	4	4	4	3	4	4	4	4	4	4	2	4	4	4	4	4	4	3	4	4	5	5	4	4	4	3	4	4	3	4	4	4	3	4	4	3	3
FEMALE	PRIMARY SCHOOL	PRIMARY SCHOOL	3	3	3	4	4	4	3	4	4	4	3	4	4	3	3	3	3	4	4	4	3	4	3	3	4	4	5	4	4	4	3	4	5	4	4	5	4	4	4	4	3	5	4	3	4	3	3
FEMALE	PRIMARY SCHOOL	PRIMARY SCHOOL	3	3	3	4	2	1	2	1	4	4	4	4	3	4	4	4	4	3	3	3	4	4	4	3	5	4	4	5	4	5	3	4	5	4	4	5	5	3	3	4	4	5	4	3	4	3	3
FEMALE	PRIMARY SCHOOL	PRIMARY SCHOOL	3	3	4	3	3	4	4	4	3	4	4	3	1	4	3	4	3	4	4	3	4	3	4	3	5	4	5	4	5	4	3	4	5	3	4	5	4	4	5	4	4	4	4	3	3	3	3
FEMALE	PRIMARY SCHOOL	PRIMARY SCHOOL	4	2	4	4	4	2	2	4	4	3	4	2	0	4	4	4	4	3	4	2	1	2	0	4	3	4	5	5	5	5	5	5	3	5	5	4	4	5	5	4	4	5	4	4	3	3	4
FEMALE	SECONDARY SCHOOL	PRIMARY SCHOOL	3	3	3	3	3	3	3	4	3	3	3	3	3	3	2	2	2	2	2	3	2	3	3	3	3	3	2	4	4	3	2	3	2	2	4	5	3	4	3	3	4	4	4	3	4	2	3
FEMALE	SECONDARY SCHOOL	PRIMARY SCHOOL	3	4	3	4	3	2	3	3	2	3	3	4	3	2	3	2	3	3	3	3	3	3	2	3	3	4	3	3	3	3	3	3	3	4	3	3	3	3	4	3	4	4	3	3	2	3	3
MALE	SECONDARY SCHOOL	PRIMARY SCHOOL	1	4	3	4	2	3	3	3	3	3	3	3	2	2	3	1	2	2	3	4	3	3	3	3	4	4	4	4	4	4	4	5	5	5	4	3	4	3	3	4	3	4	4	3	2	3	2
MALE	SECONDARY SCHOOL	PRIMARY SCHOOL	3	3	3	2	1	3	3	3	3	2	3	3	3	3	4	4	4	3	3	3	3	4	3	4	5	4	5	4	4	4	3	3	5	5	5	5	5	5	4	4	5	4	5	3	3	3	2
FEMALE	SECONDARY SCHOOL	PRIMARY SCHOOL	3	4	4	4	4	4	4	4	4	4	4	4	3	4	4	4	4	4	4	4	4	4	4	4	4	4	4	5	3	4	5	4	5	3	3	4	4	3	3	3	4	5	4	4	3	3	3
MALE	SECONDARY SCHOOL	PRIMARY SCHOOL	4	2	4	4	3	4	3	3	3	4	4	4	4	4	4	4	4	4	4	4	3	4	4	4	5	4	5	4	4	5	4	5	5	5	5	5	4	4	4	5	4	5	5	3	3	3	3
FEMALE	SECONDARY SCHOOL	PRIMARY SCHOOL	4	4	4	3	3	4	4	4	3	4	4	4	4	4	4	3	4	3	4	4	3	4	4	4	5	5	5	4	4	5	5	5	3	4	5	4	4	4	4	5	4	5	5	4	3	2	3
FEMALE	SECONDARY SCHOOL	PRIMARY SCHOOL	2	3	3	4	2	2	3	3	4	3	2	3	3	3	4	4	4	3	3	3	4	3	4	4	4	4	3	3	5	2	3	3	3	3	3	4	3	4	4	3	3	3	3	3	3	3	3
FEMALE	SECONDARY SCHOOL	PRIMARY SCHOOL	4	4	4	4	4	4	2	4	4	4	4	4	4	3	3	4	4	4	4	4	3	3	4	2	4	4	4	3	4	3	3	5	5	2	4	3	4	3	4	4	4	5	5	4	4	3	3
MALE	HIGH SCHOOL	PRIMARY SCHOOL	3	3	3	4	2	4	3	3	4	4	4	4	3	3	3	4	4	4	4	4	3	4	4	3	5	4	4	5	3	4	5	5	5	4	5	5	5	5	5	5	4	3	5	4	4	3	4
FEMALE	HIGH SCHOOL	PRIMARY SCHOOL	4	4	4	4	4	4	4	4	4	4	4	4	4	4	4	3	4	4	4	4	4	4	3	4	5	4	5	5	5	5	4	5	5	5	5	5	5	5	5	5	5	5	5	4	3	3	4
FEMALE	HIGH SCHOOL	PRIMARY SCHOOL	4	3	3	3	3	4	4	4	4	4	4	2	3	4	4	4	4	4	4	3	4	3	3	4	4	4	4	4	3	3	3	4	4	4	4	4	4	4	4	4	4	4	4	3	3	3	3
FEMALE	HIGH SCHOOL	PRIMARY SCHOOL	3	3	4	3	3	2	3	3	1	3	3	3	2	4	2	4	3	3	2	3	3	3	2	2	4	4	3	3	3	4	3	4	3	3	4	4	4	3	4	3	3	4	3	3	4	3	3
FEMALE	HIGH SCHOOL	PRIMARY SCHOOL	4	3	4	3	3	2	3	1	2	3	3	4	2	2	4	2	2	4	4	4	2	3	2	2	4	4	5	4	4	4	1	4	4	4	4	4	3	4	4	4	4	4	4	3	4	3	3
FEMALE	HIGH SCHOOL	PRIMARY SCHOOL	3	3	3	3	3	4	3	3	4	4	4	2	3	2	2	2	3	3	3	4	3	4	2	2	5	4	4	3	4	4	2	5	3	3	5	3	5	3	4	4	4	4	4	3	4	3	3
FEMALE	HIGH SCHOOL	PRIMARY SCHOOL	3	4	4	4	4	4	3	4	4	4	4	3	4	4	3	3	3	3	4	4	3	4	4	3	4	4	5	4	5	4	5	5	5	3	5	3	4	3	4	3	4	5	5	4	2	3	4
FEMALE	HIGH SCHOOL	PRIMARY SCHOOL	3	4	3	3	4	4	4	4	4	4	4	4	3	4	4	3	4	4	4	4	4	3	4	4	5	5	4	4	4	5	4	5	5	4	4	5	5	4	5	5	4	5	5	4	4	4	4
FEMALE	HIGH SCHOOL	PRIMARY SCHOOL	3	3	4	4	3	4	4	4	4	4	0	2	4	4	3	3	4	3	3	4	3	4	3	4	5	5	4	3	4	4	4	5	5	3	4	5	4	4	4	4	5	5	5	4	4	3	3
FEMALE	TVET CERTIFICATE	PRIMARY SCHOOL	3	3	2	3	2	4	4	4	4	4	4	2	2	3	4	3	4	4	4	3	4	3	4	4	3	2	4	2	3	4	2	4	4	4	5	5	4	4	5	3	3	3	4	3	4	3	3
FEMALE	TVET CERTIFICATE	PRIMARY SCHOOL	4	4	4	4	4	4	4	4	4	4	4	2	3	4	4	4	4	4	4	4	4	4	4	4	5	5	5	3	4	5	4	5	5	5	4	4	5	4	5	5	5	4	5	3	4	4	4
FEMALE	BACHELOR	PRIMARY SCHOOL	0	3	1	3	4	4	4	4	4	4	1	2	4	4	4	3	4	4	4	4	3	3	4	4	4	4	4	5	4	4	4	5	4	4	4	4	4	3	4	4	4	5	5	3	3	3	4
FEMALE	BACHELOR	PRIMARY SCHOOL	4	4	4	2	4	4	4	4	4	4	4	2	4	2	3	4	4	4	4	4	3	3	4	4	4	3	3	4	5	4	2	4	5	4	3	3	4	3	3	4	4	4	4	3	3	3	4
FEMALE	BACHELOR	PRIMARY SCHOOL	2	3	2	3	2	2	3	2	2	2	3	3	2	3	2	2	2	3	2	3	2	3	2	2	5	4	3	4	4	3	4	4	4	4	4	4	4	3	4	3	3	4	5	3	2	2	3
FEMALE	Don't Know	PRIMARY SCHOOL	2	3	1	3	2	2	2	2	2	3	3	2	2	2	2	2	2	2	3	3	2	2	3	2	4	4	4	4	4	4	4	4	4	4	4	4	4	4	4	4	4	4	4	3	3	3	3
FEMALE	PRIMARY SCHOOL	PRIMARY SCHOOL	3	4	2	4	2	3	4	3	3	3	3	1	3	3	3	3	3	3	3	4	3	4	2	3	5	4	5	5	5	5	3	5	5	4	4	4	4	4	1	3	3	4	4	3	4	3	3
FEMALE	PRIMARY SCHOOL	PRIMARY SCHOOL	2	2	2	2	2	3	1	1	2	2	3	2	2	2	2	1	2	3	3	4	1	3	2	1	5	3	5	3	4	5	2	5	5	5	5	5	4	2	1	4	3	2	3	3	4	1	2
FEMALE	PRIMARY SCHOOL	PRIMARY SCHOOL	2	3	3	2	1	3	4	4	3	4	3	2	3	3	4	3	3	4	3	3	4	3	3	2	5	4	4	3	4	5	3	4	5	4	4	3	4	3	4	4	4	4	5	4	3	4	2
FEMALE	PRIMARY SCHOOL	PRIMARY SCHOOL	4	2	2	2	2	2	2	4	3	3	2	3	4	2	2	2	2	2	2	3	2	2	3	2	3	3	3	3	4	3	4	5	5	3	4	4	4	4	4	4	3	3	3	3	3	3	3
FEMALE	PRIMARY SCHOOL	PRIMARY SCHOOL	2	3	1	3	1	4	4	3	3	3	2	2	3	4	3	3	4	4	3	4	3	4	3	3	4	4	3	3	4	5	5	5	5	3	5	4	4	3	2	4	3	4	3	4	2	2	4
MALE	PRIMARY SCHOOL	PRIMARY SCHOOL	3	3	3	3	2	2	3	2	4	4	2	3	4	4	3	4	2	2	3	4	2	4	3	2	5	5	4	3	3	4	3	3	3	4	4	3	4	3	3	3	3	3	3	3	3	3	3
MALE	PRIMARY SCHOOL	PRIMARY SCHOOL	4	2	3	2	2	3	2	3	2	2	2	1	2	1	2	2	2	3	2	3	2	1	2	2	5	5	5	5	5	5	5	5	5	5	3	3	5	5	5	5	5	5	5	3	2	3	3
MALE	PRIMARY SCHOOL	PRIMARY SCHOOL	2	2	3	1	3	4	4	4	3	4	2	2	3	3	3	2	3	3	3	1	3	1	3	3	3	3	4	3	3	4	3	4	4	4	4	3	4	4	4	4	3	4	3	3	3	2	3
FEMALE	PRIMARY SCHOOL	PRIMARY SCHOOL	3	3	2	3	2	4	2	2	3	4	2	2	3	3	3	3	3	4	3	3	3	2	2	3	4	4	3	5	4	4	4	4	4	3	4	3	3	3	3	4	3	3	3	3	2	3	4
MALE	PRIMARY SCHOOL	PRIMARY SCHOOL	1	3	2	3	3	4	3	3	2	3	3	4	4	3	2	2	2	3	3	4	2	3	2	2	5	3	4	4	4	4	3	4	3	4	3	3	3	3	3	3	3	3	3	3	2	3	3
FEMALE	PRIMARY SCHOOL	PRIMARY SCHOOL	2	2	3	4	0	3	1	4	4	4	4	2	0	2	3	4	4	4	4	4	3	4	4	3	5	5	5	5	5	5	4	5	5	5	5	3	5	4	4	4	5	4	4	4	3	3	4
FEMALE	PRIMARY SCHOOL	PRIMARY SCHOOL	1	2	2	4	1	3	3	4	3	3	3	4	4	3	4	2	2	4	3	4	4	4	4	4	5	4	5	5	5	5	4	5	5	5	5	5	5	5	5	5	5	5	4	4	3	3	4
MALE	PRIMARY SCHOOL	PRIMARY SCHOOL	1	4	4	2	4	4	4	4	3	4	3	2	2	3	4	4	2	2	3	3	4	3	3	4	4	5	4	4	4	4	5	5	5	4	5	5	5	5	4	5	4	4	4	3	4	2	4
MALE	PRIMARY SCHOOL	PRIMARY SCHOOL	3	4	4	4	2	2	4	4	4	4	4	4	4	4	4	4	4	4	2	4	4	4	4	4	5	5	5	5	5	5	5	5	5	5	5	5	5	5	5	5	5	5	5	4	4	3	4
MALE	PRIMARY SCHOOL	PRIMARY SCHOOL	2	2	3	0	3	3	3	4	3	3	3	0	3	3	3	3	4	3	3	1	4	1	4	4	4	4	4	4	5	4	4	4	4	4	3	5	3	4	4	4	4	5	5	4	3	3	3
FEMALE	PRIMARY SCHOOL	PRIMARY SCHOOL	2	2	2	3	2	3	3	3	3	3	2	2	3	3	3	3	3	3	3	4	3	3	3	2	5	3	4	3	4	4	3	3	3	3	4	4	4	3	3	4	3	4	4	3	3	3	3
FEMALE	PRIMARY SCHOOL	PRIMARY SCHOOL	1	3	2	2	3	3	3	3	2	1	2	2	3	3	3	2	2	1	3	4	3	3	3	4	4	4	4	3	3	3	4	3	3	3	3	2	2	2	3	3	4	4	3	3	3	3	4
FEMALE	PRIMARY SCHOOL	PRIMARY SCHOOL	3	3	3	2	1	4	4	4	4	4	3	2	4	3	4	4	3	4	1	1	3	1	4	4	4	5	4	3	3	3	4	4	4	4	4	5	4	5	5	4	4	4	4	2	3	2	3
MALE	PRIMARY SCHOOL	PRIMARY SCHOOL	3	2	3	1	3	3	3	3	2	3	3	1	2	3	3	2	2	3	3	2	2	1	2	3	4	4	4	4	3	3	3	3	4	4	4	3	3	4	5	4	3	3	5	3	2	3	3
FEMALE	SECONDARY SCHOOL	PRIMARY SCHOOL	2	4	2	3	0	1	3	4	3	4	3	3	1	1	2	2	2	3	2	4	3	3	2	1	4	5	4	5	4	5	5	5	4	3	4	2	3	2	2	3	3	5	4	2	2	2	4
FEMALE	SECONDARY SCHOOL	PRIMARY SCHOOL	3	4	4	4	1	4	4	4	3	3	3	4	3	3	4	4	3	3	3	4	4	4	3	4	4	4	5	5	5	4	3	4	5	4	4	4	5	3	3	3	4	4	5	4	4	3	4
FEMALE	SECONDARY SCHOOL	PRIMARY SCHOOL	2	1	3	1	4	2	2	2	2	3	2	1	3	2	2	2	2	2	3	0	2	2	2	3	3	4	4	4	4	3	3	4	5	4	3	3	4	3	4	4	5	3	4	3	2	3	3
FEMALE	SECONDARY SCHOOL	PRIMARY SCHOOL	2	2	3	2	2	2	3	3	3	2	2	2	1	2	1	2	2	2	2	2	2	2	2	1	4	3	4	4	3	3	3	3	3	3	3	3	3	3	3	3	4	3	3	2	1	1	3
FEMALE	HIGH SCHOOL	PRIMARY SCHOOL	3	4	3	2	2	3	3	3	3	3	2	2	3	3	3	2	2	3	3	4	3	4	3	3	4	4	4	4	4	4	4	4	4	3	4	3	4	3	3	4	3	3	4	3	4	3	3
FEMALE	HIGH SCHOOL	PRIMARY SCHOOL	2	3	3	4	0	3	4	4	3	4	3	3	2	2	3	3	3	2	2	4	4	3	4	3	4	4	4	4	4	3	3	4	4	4	3	3	4	3	3	4	4	3	4	3	3	3	3
MALE	HIGH SCHOOL	PRIMARY SCHOOL	1	3	2	1	2	2	3	3	3	2	2	3	3	3	2	3	2	3	3	3	2	3	2	2	4	4	4	4	4	4	2	4	3	3	3	5	3	3	3	4	3	4	2	4	4	3	3
FEMALE	HIGH SCHOOL	PRIMARY SCHOOL	3	4	4	4	0	4	4	4	4	4	3	3	2	3	2	4	3	4	4	4	4	4	4	4	5	4	5	5	5	5	3	5	5	4	5	3	4	4	4	5	5	5	5	4	4	3	4
MALE	HIGH SCHOOL	PRIMARY SCHOOL	2	1	2	0	2	2	3	3	2	2	2	1	1	3	2	1	2	2	3	4	3	1	1	2	4	3	3	4	4	3	4	3	3	3	4	3	3	3	3	3	3	3	3	3	3	3	2
MALE	HIGH SCHOOL	PRIMARY SCHOOL	1	1	2	2	2	2	2	2	2	2	2	2	2	2	2	2	2	2	2	2	2	2	2	2	4	4	3	3	3	3	3	3	3	3	4	4	4	4	3	3	4	4	4	4	3	3	3
FEMALE	HIGH SCHOOL	PRIMARY SCHOOL	1	3	2	1	1	2	3	3	3	3	2	1	3	2	2	2	2	1	1	3	2	3	2	2	3	3	4	4	4	4	4	4	4	4	4	3	5	3	3	4	4	3	3	3	2	2	3
MALE	HIGH SCHOOL	PRIMARY SCHOOL	2	3	2	4	4	4	4	4	2	2	2	4	2	2	3	2	3	3	3	4	3	3	2	4	4	4	4	4	4	4	3	4	4	4	4	5	3	4	3	4	4	4	5	4	4	3	4
MALE	HIGH SCHOOL	PRIMARY SCHOOL	2	3	2	1	1	3	4	4	4	3	2	2	1	3	2	4	3	3	3	3	3	2	3	2	5	4	4	4	4	4	3	3	4	4	3	3	3	3	3	5	4	4	4	3	3	3	3
FEMALE	HIGH SCHOOL	PRIMARY SCHOOL	2	2	3	2	0	2	3	1	3	2	1	1	2	3	1	3	1	3	3	3	3	2	2	2	3	3	4	4	2	2	2	4	4	3	3	4	4	4	3	3	4	4	4	3	2	2	3
FEMALE	TVET CERTIFICATE	PRIMARY SCHOOL	3	4	4	2	1	4	4	4	2	4	4	3	4	4	4	2	3	1	3	4	4	4	3	4	5	5	5	5	5	5	4	5	5	5	5	3	5	3	4	5	4	5	4	4	4	3	4
FEMALE	TVET CERTIFICATE	PRIMARY SCHOOL	3	4	3	3	1	2	3	3	3	3	3	3	3	3	3	2	2	2	2	4	3	4	2	3	4	4	4	5	5	5	4	4	4	4	4	3	3	3	3	4	4	4	3	3	3	3	3
MALE	BACHELOR	PRIMARY SCHOOL	2	2	2	1	3	3	2	3	2	3	3	1	2	2	3	2	3	2	3	2	3	2	2	2	4	4	3	4	3	3	4	4	4	4	3	3	3	4	3	4	3	4	3	3	2	3	2
FEMALE	BACHELOR	PRIMARY SCHOOL	3	3	1	3	0	3	2	1	2	1	1	4	3	2	4	3	2	3	4	4	4	3	4	3	4	4	4	3	2	5	2	4	3	4	4	3	4	4	2	3	4	2	2	3	3	3	3
FEMALE	BACHELOR	PRIMARY SCHOOL	1	2	3	2	3	4	3	3	3	3	3	2	4	4	4	4	3	4	4	2	4	0	4	4	5	4	4	4	5	5	5	5	5	5	5	5	5	5	5	5	5	5	5	2	1	2	3
FEMALE	BACHELOR	PRIMARY SCHOOL	2	2	2	2	1	2	2	2	2	2	2	2	2	1	1	2	2	3	3	4	1	3	2	1	4	4	4	4	4	4	4	4	4	4	4	4	4	4	4	4	4	4	4	3	2	2	2
MALE	PRIMARY SCHOOL	SECONDARY SCHOOL	2	2	3	3	3	3	2	4	2	4	2	2	4	4	3	3	3	3	2	3	2	3	3	1	3	4	2	2	4	4	2	4	3	5	3	2	2	2	2	3	2	4	3	3	4	3	3
MALE	PRIMARY SCHOOL	SECONDARY SCHOOL	4	4	4	4	4	4	4	4	4	4	3	4	4	4	4	4	3	4	4	4	4	4	4	4	3	3	3	4	3	4	2	3	3	4	2	5	4	3	4	4	4	5	4	3	3	3	3
FEMALE	PRIMARY SCHOOL	SECONDARY SCHOOL	4	4	4	4	3	4	3	4	4	4	4	4	2	3	3	4	3	4	3	4	4	4	4	4	4	5	5	5	4	4	2	4	4	3	4	3	4	3	3	4	4	5	4	3	4	4	3
FEMALE	PRIMARY SCHOOL	SECONDARY SCHOOL	4	4	4	4	3	3	3	4	3	3	3	2	3	4	4	4	4	3	4	4	4	3	3	3	5	3	5	4	4	5	2	4	4	4	4	4	3	3	3	4	4	3	3	3	3	4	4
MALE	SECONDARY SCHOOL	SECONDARY SCHOOL	4	4	4	4	4	2	3	3	2	3	3	3	3	2	4	3	2	3	2	3	4	4	3	4	4	3	4	4	4	3	3	4	4	3	4	4	4	3	3	3	3	3	3	3	3	3	3
FEMALE	SECONDARY SCHOOL	SECONDARY SCHOOL	3	3	3	3	2	3	3	1	3	4	4	2	2	3	3	3	3	3	3	4	3	4	2	2	4	4	4	4	4	4	4	4	4	4	4	5	4	4	4	4	4	4	4	3	3	3	3
FEMALE	SECONDARY SCHOOL	SECONDARY SCHOOL	3	3	2	3	2	3	3	3	3	4	2	3	2	3	2	3	2	4	4	3	3	3	3	2	4	4	4	5	4	4	5	5	4	4	3	4	4	3	4	4	4	4	4	3	2	3	3
FEMALE	SECONDARY SCHOOL	SECONDARY SCHOOL	3	4	4	4	4	3	4	3	4	4	3	4	3	3	4	4	3	3	3	4	2	4	4	4	4	4	5	5	4	4	1	4	5	4	4	4	5	4	4	2	4	2	2	3	4	3	4
FEMALE	SECONDARY SCHOOL	SECONDARY SCHOOL	3	4	4	4	4	4	4	3	3	4	3	4	4	3	4	3	3	3	3	4	3	4	3	3	4	4	4	4	5	5	3	4	5	3	2	4	4	4	4	4	4	4	4	4	3	3	3
FEMALE	SECONDARY SCHOOL	SECONDARY SCHOOL	4	3	4	3	3	4	4	4	4	4	4	4	3	3	4	3	3	4	4	4	4	4	2	4	4	5	5	5	5	5	3	5	5	4	5	5	4	5	4	4	4	5	5	3	4	4	4
FEMALE	SECONDARY SCHOOL	SECONDARY SCHOOL	4	3	4	3	3	3	4	3	3	3	3	4	3	3	3	2	3	3	3	4	4	4	3	3	4	3	5	4	4	4	5	4	4	5	4	5	3	4	4	3	4	5	4	3	4	3	3
FEMALE	SECONDARY SCHOOL	SECONDARY SCHOOL	3	4	3	3	4	3	4	3	4	4	4	3	3	4	2	3	3	3	3	3	4	4	4	3	4	4	4	3	3	4	2	3	4	3	2	3	3	2	3	2	3	3	3	3	3	2	2
FEMALE	SECONDARY SCHOOL	SECONDARY SCHOOL	1	3	4	2	2	2	2	3	3	4	4	3	2	2	1	3	3	2	2	3	2	3	3	3	5	4	5	4	3	4	4	5	5	5	5	4	4	4	4	4	4	4	3	3	2	3	3
FEMALE	SECONDARY SCHOOL	SECONDARY SCHOOL	3	2	4	2	2	3	4	4	3	1	2	3	3	2	1	2	2	1	3	3	2	2	3	2	3	3	4	3	2	3	2	4	5	3	3	3	2	3	3	3	3	4	4	3	3	3	1
MALE	SECONDARY SCHOOL	SECONDARY SCHOOL	3	4	3	4	2	2	3	3	3	2	2	4	3	3	3	3	3	2	2	4	3	4	2	2	4	4	3	3	4	4	5	4	4	3	3	3	3	3	2	3	4	3	4	3	4	2	3
FEMALE	SECONDARY SCHOOL	SECONDARY SCHOOL	3	3	4	4	3	3	3	4	3	4	4	4	3	4	4	4	4	4	4	4	4	4	3	3	4	4	4	3	4	4	3	4	5	4	4	4	3	3	4	3	3	4	4	3	4	2	3
FEMALE	HIGH SCHOOL	SECONDARY SCHOOL	3	4	4	4	4	4	3	4	4	4	4	3	4	4	4	4	3	4	3	3	3	4	4	4	5	4	5	4	3	4	1	5	3	4	5	3	4	3	2	5	4	5	4	3	1	3	4
MALE	HIGH SCHOOL	SECONDARY SCHOOL	4	4	3	4	3	3	4	4	4	4	4	3	4	4	4	3	4	3	2	4	4	4	4	4	3	4	5	4	4	3	5	5	4	4	4	4	4	3	2	3	3	4	4	4	4	4	4
FEMALE	HIGH SCHOOL	SECONDARY SCHOOL	2	3	4	3	2	2	4	4	3	4	4	4	3	4	3	2	3	3	2	3	2	4	3	3	5	4	4	5	5	5	5	4	3	4	4	3	4	3	3	4	4	3	3	3	4	3	3
MALE	HIGH SCHOOL	SECONDARY SCHOOL	2	3	2	3	3	4	3	4	3	3	2	2	2	3	4	4	4	4	4	4	4	4	4	4	5	5	5	4	4	5	4	5	5	5	5	5	5	4	5	4	4	5	5	3	4	3	4
FEMALE	HIGH SCHOOL	SECONDARY SCHOOL	2	3	2	2	2	3	2	2	3	3	3	4	2	3	3	2	3	3	3	3	2	3	2	3	2	3	3	2	3	4	3	2	3	4	4	4	4	3	4	2	3	4	5	2	2	1	2
FEMALE	HIGH SCHOOL	SECONDARY SCHOOL	3	4	3	4	4	4	4	3	3	3	3	2	2	2	1	1	2	2	2	4	3	3	4	4	3	4	3	4	4	3	3	3	3	3	4	5	3	3	2	4	3	2	3	3	3	3	3
MALE	HIGH SCHOOL	SECONDARY SCHOOL	3	4	4	4	4	2	4	4	4	3	2	4	4	3	4	4	4	2	2	4	4	3	4	3	5	4	5	5	4	5	1	3	4	4	4	4	4	1	2	3	3	4	5	4	4	3	4
MALE	HIGH SCHOOL	SECONDARY SCHOOL	4	2	3	3	3	3	4	3	4	3	3	4	3	3	3	4	4	4	3	4	3	4	3	2	4	3	5	5	4	4	5	4	4	5	4	4	5	4	5	4	4	4	3	2	3	2	3
FEMALE	HIGH SCHOOL	SECONDARY SCHOOL	2	3	3	4	4	4	3	4	4	4	4	4	3	3	4	3	3	3	4	4	3	4	3	3	2	3	4	4	4	4	5	5	5	3	5	2	4	3	2	4	4	5	4	3	4	2	2
MALE	HIGH SCHOOL	SECONDARY SCHOOL	3	3	3	4	4	4	3	4	3	4	4	3	3	3	4	3	3	4	4	3	3	4	4	4	5	5	5	4	5	5	4	5	5	4	4	5	4	4	5	4	4	5	4	3	3	4	4
MALE	TRAINING FOR CAREER-PATH	SECONDARY SCHOOL	3	4	4	2	2	1	4	4	2	4	3	3	2	1	4	2	2	1	1	3	3	4	1	2	2	1	3	5	5	3	5	3	5	3	5	5	3	4	5	5	4	5	5	3	1	2	3
MALE	TVET CERTIFICATE	SECONDARY SCHOOL	4	4	4	4	3	2	4	3	4	4	3	4	3	3	3	2	3	4	3	4	3	4	3	4	4	3	5	5	4	4	3	5	4	5	4	4	4	4	4	3	5	5	5	4	4	4	4
FEMALE	TVET CERTIFICATE	SECONDARY SCHOOL	4	3	4	3	4	4	3	4	4	4	4	2	4	4	3	4	4	2	2	4	3	3	3	4	4	4	5	4	4	3	4	3	3	2	4	4	3	3	2	2	4	3	3	3	3	3	4
FEMALE	TVET CERTIFICATE	SECONDARY SCHOOL	4	4	4	4	4	4	4	4	2	4	3	4	3	4	2	4	4	4	4	4	4	4	4	4	4	5	5	3	5	5	3	5	5	3	5	4	4	3	5	3	5	5	5	4	4	3	4
MALE	BACHELOR	SECONDARY SCHOOL	4	4	3	4	2	3	4	4	4	4	4	3	4	4	4	4	4	3	2	4	4	3	3	3	2	2	2	3	3	5	3	4	2	4	3	5	5	4	4	4	4	4	5	4	4	4	3
FEMALE	BACHELOR	SECONDARY SCHOOL	3	3	3	4	4	3	3	4	4	4	4	4	3	4	3	3	3	4	3	1	3	2	4	4	2	4	5	5	3	3	3	4	5	5	3	5	4	5	4	4	4	5	5	3	3	3	4
FEMALE	Don't Know	SECONDARY SCHOOL	2	3	3	2	2	3	3	2	3	4	3	2	2	3	3	2	2	4	4	3	3	2	3	3	5	4	5	4	4	4	3	4	4	4	3	5	4	3	3	4	4	4	5	3	3	3	3
FEMALE	Don't Know	SECONDARY SCHOOL	3	2	3	4	0	3	3	2	2	3	2	2	2	2	2	2	2	2	2	2	2	2	3	3	4	3	4	4	4	4	3	4	3	3	3	3	3	3	3	3	3	3	3	3	2	3	3
FEMALE	Don't Know	SECONDARY SCHOOL	3	2	3	2	2	2	3	2	3	3	3	3	1	2	3	3	3	2	2	1	2	2	3	3	3	3	3	4	4	4	4	4	4	4	4	4	3	3	3	4	4	4	4	3	2	3	3
MALE	Don't Know	SECONDARY SCHOOL	3	3	4	3	1	2	3	3	3	3	2	3	2	2	4	3	2	2	2	3	3	3	2	4	4	3	4	4	4	4	3	4	4	4	3	4	4	3	4	4	4	4	4	3	3	3	3
MALE	PRIMARY SCHOOL	SECONDARY SCHOOL	2	1	2	3	0	1	3	3	3	4	3	2	3	3	3	3	3	2	2	4	2	2	3	2	4	4	4	5	4	4	3	4	4	3	4	4	4	4	4	4	4	4	4	3	4	3	3
MALE	PRIMARY SCHOOL	SECONDARY SCHOOL	0	0	3	0	0	2	4	3	0	3	0	0	0	4	0	3	2	4	0	0	0	0	1	4	3	4	5	5	5	5	1	5	5	5	5	5	5	5	5	5	5	5	4	4	4	3	3
FEMALE	PRIMARY SCHOOL	SECONDARY SCHOOL	2	4	2	3	3	4	4	4	4	4	3	2	3	3	4	3	3	4	4	4	3	3	3	3	4	4	5	5	5	5	4	5	5	5	4	3	3	3	3	4	3	4	3	3	1	2	4
FEMALE	PRIMARY SCHOOL	SECONDARY SCHOOL	0	3	2	4	2	4	4	4	4	4	3	0	3	4	2	3	3	3	2	3	3	2	4	3	5	5	5	5	5	5	4	5	5	5	5	4	5	4	4	5	5	5	5	4	4	3	3
FEMALE	PRIMARY SCHOOL	SECONDARY SCHOOL	2	3	3	4	2	2	2	1	3	3	2	4	2	2	3	1	2	2	2	2	2	2	3	3	5	4	5	3	4	2	2	3	3	4	3	5	4	3	3	4	3	5	4	4	4	3	3
FEMALE	SECONDARY SCHOOL	SECONDARY SCHOOL	4	4	4	4	2	4	4	3	4	4	2	4	3	3	3	1	2	4	4	4	4	4	4	4	5	5	5	5	5	5	3	4	3	4	4	3	3	4	4	3	5	3	4	4	4	3	3
FEMALE	SECONDARY SCHOOL	SECONDARY SCHOOL	3	3	3	2	2	3	3	2	3	2	2	2	2	2	2	1	2	3	2	3	2	2	2	2	3	3	3	4	3	4	4	4	4	4	3	4	4	3	3	4	4	4	4	3	4	2	3
FEMALE	SECONDARY SCHOOL	SECONDARY SCHOOL	2	4	2	2	2	3	3	2	1	2	3	3	2	2	3	3	3	4	3	4	3	3	2	2	3	3	4	4	4	4	4	4	4	4	4	4	4	4	4	4	4	4	4	3	4	2	3
FEMALE	SECONDARY SCHOOL	SECONDARY SCHOOL	3	2	4	2	3	4	4	4	4	4	4	4	3	4	4	4	4	4	4	4	4	3	3	3	5	4	5	5	5	5	5	5	5	5	5	4	4	4	4	5	5	4	4	4	2	3	4
MALE	SECONDARY SCHOOL	SECONDARY SCHOOL	3	2	2	3	2	3	3	3	2	3	3	3	3	3	3	3	3	4	4	4	3	4	4	3	4	4	4	5	3	5	4	4	4	4	5	5	5	5	5	4	4	5	5	2	2	4	3
MALE	HIGH SCHOOL	SECONDARY SCHOOL	3	3	2	4	2	1	3	3	3	3	2	4	3	2	3	3	3	2	2	4	3	4	3	3	4	4	3	4	5	4	5	5	4	4	4	4	3	3	3	3	3	3	3	3	1	3	3
MALE	HIGH SCHOOL	SECONDARY SCHOOL	2	3	2	2	0	2	3	2	2	2	2	2	3	2	2	2	2	2	2	4	2	2	2	3	4	4	4	4	4	4	3	4	4	4	3	3	3	3	3	3	3	3	4	3	3	2	3
MALE	HIGH SCHOOL	SECONDARY SCHOOL	4	4	2	3	0	2	4	4	4	4	2	3	2	2	3	2	2	2	3	4	4	3	2	2	3	3	3	5	5	5	3	1	3	3	5	4	5	5	4	5	5	5	5	3	3	4	3
MALE	HIGH SCHOOL	SECONDARY SCHOOL	4	4	4	2	2	3	3	4	3	3	2	2	3	1	4	3	2	3	3	4	4	3	3	4	4	4	5	5	5	5	5	5	5	5	4	3	5	3	5	5	5	4	4	3	2	3	2
FEMALE	HIGH SCHOOL	SECONDARY SCHOOL	2	3	3	3	1	3	3	3	3	3	3	1	3	2	3	3	3	3	3	4	3	3	3	3	5	4	4	4	4	4	2	3	4	4	4	3	4	4	4	4	4	2	4	3	3	3	3
FEMALE	HIGH SCHOOL	SECONDARY SCHOOL	2	3	4	3	4	4	3	4	2	3	2	3	2	3	2	2	3	4	4	2	2	2	2	3	3	4	5	5	3	5	3	2	5	4	5	3	4	3	4	3	4	3	4	4	2	4	3
MALE	TVET CERTIFICATE	SECONDARY SCHOOL	2	2	3	2	1	2	3	3	3	3	2	1	2	3	2	3	2	3	3	1	2	1	3	1	5	5	5	5	5	4	3	5	3	5	5	5	5	5	4	4	5	5	4	3	3	3	4
FEMALE	TVET CERTIFICATE	SECONDARY SCHOOL	2	3	2	2	1	3	3	2	2	4	2	2	2	3	2	3	2	3	3	2	3	2	3	3	4	5	5	4	4	5	3	5	4	5	4	3	3	2	3	3	3	5	5	3	2	3	3
FEMALE	TVET CERTIFICATE	SECONDARY SCHOOL	2	3	1	2	2	3	3	3	3	3	3	2	3	3	3	2	2	3	3	3	3	3	3	3	4	3	4	4	3	4	3	4	5	5	5	4	4	3	3	3	4	3	3	3	4	2	4
FEMALE	TVET CERTIFICATE	SECONDARY SCHOOL	3	2	3	2	2	2	2	3	3	2	2	2	2	3	2	3	3	2	2	4	2	2	2	2	4	3	4	3	3	4	3	4	3	3	4	3	4	3	3	2	3	3	3	3	2	3	3
FEMALE	TVET CERTIFICATE	SECONDARY SCHOOL	4	2	3	0	2	4	4	4	3	3	4	2	4	4	3	2	3	4	4	4	2	3	3	3	5	3	5	1	3	5	5	4	5	5	5	5	5	2	1	1	3	2	4	2	2	2	4
MALE	TVET CERTIFICATE	SECONDARY SCHOOL	3	2	4	2	2	3	2	3	3	4	3	2	3	1	3	4	3	4	3	4	3	0	4	3	5	4	4	5	5	5	3	5	5	5	4	5	4	3	4	4	4	3	3	3	4	3	4
FEMALE	TVET CERTIFICATE	SECONDARY SCHOOL	4	3	2	4	3	4	4	4	4	4	3	4	4	3	4	3	3	4	4	4	4	4	4	4	5	5	5	5	5	5	5	5	5	5	4	5	5	5	5	5	5	5	5	4	4	4	4
FEMALE	HIGH SCHOOL	TRAINING FOR CAREER-PATH	3	2	3	4	3	4	3	4	4	3	3	4	3	3	3	3	3	3	4	3	3	3	2	2	4	3	4	3	3	3	2	4	4	3	4	4	5	4	4	4	4	4	3	3	2	3	3
FEMALE	HIGH SCHOOL	TRAINING FOR CAREER-PATH	3	4	2	3	4	3	4	3	3	3	3	4	0	3	4	3	2	3	4	4	4	4	3	4	4	3	4	4	4	5	2	3	3	3	3	5	4	4	2	3	4	5	5	3	3	3	3
FEMALE	HIGH SCHOOL	TRAINING FOR CAREER-PATH	3	4	4	3	2	2	3	3	3	3	3	3	3	3	3	4	3	4	3	3	3	2	3	2	4	4	4	4	3	4	4	4	3	4	4	4	4	2	3	4	4	4	4	3	4	3	3
FEMALE	TRAINING FOR CAREER-PATH	TRAINING FOR CAREER-PATH	3	4	4	4	3	3	3	2	3	3	3	3	2	3	2	3	3	3	3	4	3	3	3	3	3	3	4	3	4	3	3	3	3	3	3	4	4	3	3	3	3	4	3	3	2	2	3
FEMALE	TRAINING FOR CAREER-PATH	TRAINING FOR CAREER-PATH	4	4	3	3	4	4	4	4	3	4	4	3	4	3	3	4	4	4	4	4	3	4	4	3	5	5	5	5	4	4	3	5	5	5	5	5	4	4	4	4	4	5	5	4	4	4	4
FEMALE	TRAINING FOR CAREER-PATH	TRAINING FOR CAREER-PATH	4	3	4	4	4	4	4	4	3	4	4	4	4	4	4	4	4	4	4	3	4	2	4	4	4	5	4	4	4	4	3	3	4	5	3	5	5	4	4	4	4	5	5	4	4	3	3
MALE	TVET CERTIFICATE	TRAINING FOR CAREER-PATH	4	3	4	4	3	4	4	3	3	3	3	4	3	2	3	3	4	4	3	4	4	2	3	3	4	3	5	5	5	5	3	3	5	4	4	5	4	5	4	4	5	4	5	4	4	3	4
FEMALE	TVET CERTIFICATE	TRAINING FOR CAREER-PATH	3	3	3	2	2	3	3	2	2	3	3	3	1	2	3	2	2	2	1	3	3	3	2	1	4	5	4	4	3	4	5	5	4	3	3	4	4	3	4	5	4	4	4	3	2	3	2
MALE	BACHELOR	TRAINING FOR CAREER-PATH	3	3	4	4	3	3	3	3	3	3	3	2	3	3	3	3	4	3	3	4	3	3	3	4	4	4	3	4	3	3	4	4	3	4	3	5	4	4	4	3	4	4	4	3	4	3	3
FEMALE	SECONDARY SCHOOL	TVET CERTIFICATE	4	4	3	4	4	4	4	4	4	4	4	4	4	4	3	3	4	4	0	3	0	3	3	4	5	5	5	5	5	5	5	5	5	3	5	4	4	3	3	3	3	5	5	4	4	3	3
FEMALE	SECONDARY SCHOOL	TVET CERTIFICATE	3	4	4	4	3	4	4	4	3	4	4	4	3	4	4	3	3	4	4	4	4	4	4	2	4	3	4	3	5	5	3	4	4	4	3	5	4	4	4	3	4	3	4	3	3	3	3
FEMALE	HIGH SCHOOL	TVET CERTIFICATE	3	4	4	3	3	3	2	4	4	3	2	3	3	3	4	4	3	4	4	4	3	4	4	4	5	5	4	4	5	4	5	4	5	3	4	5	5	4	5	4	3	5	4	3	3	3	4
MALE	HIGH SCHOOL	TVET CERTIFICATE	4	4	4	4	4	4	4	4	4	4	4	3	3	3	3	3	3	3	3	4	4	4	4	4	5	5	5	5	5	5	5	5	5	5	5	5	5	5	5	5	5	5	5	4	4	3	4
MALE	TVET CERTIFICATE	TVET CERTIFICATE	4	4	3	4	4	4	4	4	3	4	4	4	4	4	4	3	4	4	4	4	3	3	4	3	3	4	5	4	4	3	3	4	5	3	4	3	4	3	3	3	3	5	4	3	1	2	3
FEMALE	TVET CERTIFICATE	TVET CERTIFICATE	3	4	4	4	4	4	4	1	4	4	4	2	3	4	4	4	3	4	4	4	4	2	4	4	5	4	5	5	5	5	1	5	4	4	5	5	5	5	5	4	5	5	4	4	2	3	4
MALE	TVET CERTIFICATE	TVET CERTIFICATE	3	3	2	3	2	3	2	3	4	3	4	3	4	4	3	2	4	4	3	3	3	3	4	4	4	4	4	4	3	3	3	4	3	4	4	5	4	4	3	4	5	4	4	4	3	3	3
FEMALE	TVET CERTIFICATE	TVET CERTIFICATE	2	3	3	3	3	4	4	4	4	3	3	2	3	3	3	3	2	3	3	3	2	3	3	2	4	4	5	5	3	4	5	4	4	4	5	3	3	4	3	3	3	3	3	3	4	3	3
FEMALE	TVET CERTIFICATE	TVET CERTIFICATE	3	4	4	3	4	3	4	4	4	4	4	2	4	3	4	4	3	3	3	3	3	3	3	3	4	4	3	3	4	4	3	5	5	4	5	4	4	3	3	5	4	4	4	3	3	3	3
FEMALE	TVET CERTIFICATE	TVET CERTIFICATE	3	3	3	1	2	4	3	2	3	3	2	3	2	2	3	3	3	3	3	4	3	4	3	4	4	5	4	4	4	3	3	4	4	5	3	2	2	1	2	3	3	3	4	2	2	2	3
MALE	TVET CERTIFICATE	TVET CERTIFICATE	4	4	4	4	4	3	4	4	4	4	4	3	4	2	3	2	4	3	4	2	0	3	4	3	3	3	3	3	3	3	3	5	5	5	4	4	4	3	4	3	3	5	5	3	3	3	3
FEMALE	TVET CERTIFICATE	TVET CERTIFICATE	3	3	4	4	2	4	4	4	3	4	4	4	4	4	4	4	4	3	4	4	3	4	4	4	5	4	5	4	4	5	4	5	5	5	5	3	5	4	3	5	5	5	4	3	3	3	4
MALE	TVET CERTIFICATE	TVET CERTIFICATE	3	4	4	4	3	4	4	4	4	4	3	3	3	3	4	4	4	4	4	4	3	2	3	4	4	4	5	5	5	4	4	4	4	5	4	4	4	4	4	5	5	5	5	3	3	3	3
MALE	BACHELOR	TVET CERTIFICATE	3	2	4	4	4	2	4	4	3	4	4	3	4	4	4	4	4	4	4	4	3	4	4	4	4	4	5	4	3	3	2	4	4	4	4	4	5	4	4	3	4	4	5	3	3	4	4
FEMALE	BACHELOR	TVET CERTIFICATE	3	4	3	4	3	4	4	1	4	4	4	3	4	4	4	4	2	2	4	4	4	4	3	3	4	4	5	5	4	5	4	4	4	3	4	3	4	3	4	4	4	3	4	3	3	3	3
FEMALE	BACHELOR	TVET CERTIFICATE	3	4	2	3	2	3	4	3	2	4	3	3	3	3	2	3	3	3	3	4	4	3	3	2	4	4	3	3	4	3	4	2	3	2	2	3	2	2	3	3	2	4	3	3	2	2	3
FEMALE	BACHELOR	TVET CERTIFICATE	3	3	4	4	3	4	3	3	4	4	4	4	4	4	4	3	4	4	4	4	3	4	4	4	4	4	4	3	4	3	5	5	3	4	4	4	4	3	4	3	4	5	3	3	3	3	3
FEMALE	BACHELOR	TVET CERTIFICATE	3	2	3	2	2	3	4	4	4	3	2	2	2	3	4	3	4	4	4	4	4	4	3	4	5	4	4	5	4	4	3	5	4	4	4	3	4	3	4	4	4	5	3	2	4	3	3
FEMALE	Don't Know	TVET CERTIFICATE	0	4	4	1	3	2	2	2	2	2	2	2	2	2	1	3	3	2	2	3	1	3	2	2	3	3	4	4	4	4	4	4	4	4	4	3	2	3	3	4	3	3	3	3	3	2	3
FEMALE	PRIMARY SCHOOL	TVET CERTIFICATE	0	4	3	0	2	2	3	4	4	4	2	4	0	3	2	2	2	2	2	4	3	1	3	3	4	4	4	4	4	4	5	5	4	5	5	4	4	4	4	4	4	4	5	3	4	3	3
MALE	PRIMARY SCHOOL	TVET CERTIFICATE	1	2	2	2	2	1	3	3	3	3	2	2	2	2	2	3	3	2	2	3	1	3	2	2	4	3	3	3	3	4	3	4	4	5	4	3	3	3	2	2	3	3	3	3	3	3	3
MALE	SECONDARY SCHOOL	TVET CERTIFICATE	3	3	3	2	1	2	3	2	2	3	3	2	2	2	2	2	2	2	2	3	2	2	3	2	4	4	4	4	4	4	4	4	3	4	4	3	3	3	3	4	3	3	3	3	3	3	3
FEMALE	SECONDARY SCHOOL	TVET CERTIFICATE	4	4	3	4	3	4	4	4	4	4	4	0	3	3	3	3	3	3	4	2	4	1	4	4	5	5	5	5	5	4	3	5	5	5	5	5	5	5	5	5	5	5	5	4	3	4	4
FEMALE	HIGH SCHOOL	TVET CERTIFICATE	3	2	3	3	4	4	4	4	3	3	3	4	3	2	4	4	3	2	4	0	4	3	3	4	4	5	3	4	4	5	3	5	4	3	4	5	4	4	4	5	3	4	5	3	2	3	3
FEMALE	HIGH SCHOOL	TVET CERTIFICATE	3	2	2	2	1	2	2	4	2	2	2	2	4	2	4	2	2	2	3	3	2	1	3	2	3	5	5	5	4	3	2	3	5	4	3	3	3	3	3	5	3	3	3	4	3	4	4
FEMALE	HIGH SCHOOL	TVET CERTIFICATE	2	2	3	2	2	2	3	3	3	3	4	2	2	3	4	3	3	4	4	3	3	3	3	4	5	5	5	5	4	3	3	4	3	4	3	3	5	3	4	3	3	3	4	4	1	3	4
FEMALE	HIGH SCHOOL	TVET CERTIFICATE	4	3	1	2	2	3	3	3	3	3	2	2	2	3	4	3	3	3	4	4	4	2	3	3	5	4	5	5	4	5	2	5	3	3	4	3	3	4	5	5	5	5	4	3	2	2	4
MALE	TVET CERTIFICATE	TVET CERTIFICATE	2	3	3	2	1	3	3	4	3	3	3	1	4	3	2	2	2	2	3	3	3	2	3	3	4	5	4	5	4	4	3	3	4	3	4	2	3	2	2	4	3	5	3	2	2	2	3
MALE	TVET CERTIFICATE	TVET CERTIFICATE	3	3	4	3	3	2	4	4	3	4	4	3	4	3	3	3	2	2	4	4	3	3	3	3	5	5	5	5	5	4	3	5	5	4	3	4	5	4	4	5	4	4	3	3	3	3	3
FEMALE	TVET CERTIFICATE	TVET CERTIFICATE	1	2	2	2	1	2	2	2	2	2	2	2	2	2	2	2	2	3	2	3	3	3	2	2	3	3	4	3	3	4	3	4	4	4	4	3	3	3	3	3	3	4	3	3	2	3	3
FEMALE	BACHELOR	TVET CERTIFICATE	2	2	2	3	1	4	3	4	3	3	3	1	2	3	4	2	2	3	2	4	3	2	3	3	4	4	4	4	4	5	5	4	3	4	4	4	4	3	3	5	4	3	4	3	2	3	3
FEMALE	BACHELOR	TVET CERTIFICATE	2	2	2	2	2	3	3	3	2	3	2	2	2	2	2	2	2	2	3	4	2	2	3	2	4	4	4	5	5	5	4	3	5	5	5	3	3	3	3	3	3	3	3	3	2	2	3
FEMALE	BACHELOR	TVET CERTIFICATE	3	4	3	3	1	3	3	3	3	3	3	3	3	3	3	3	3	2	3	4	3	4	3	4	4	4	4	4	5	4	3	4	4	4	4	5	5	4	4	4	4	4	5	3	4	3	3
FEMALE	BACHELOR	TVET CERTIFICATE	0	4	2	2	0	2	3	2	1	1	1	1	1	2	1	0	1	2	3	2	0	1	2	0	3	3	2	1	2	3	3	4	4	4	3	4	4	4	2	4	3	1	3	2	1	2	2
[truncated: 6 more columns]
